# Supplementary material for: Variable Selection via Fused Sparse‐Group Lasso Penalized Multi‐state Models Incorporating Molecular Data
Source: Biom J. 2025 Oct 27;67(6):e70087. doi: 10.1002/bimj.70087 (PMC12559784; doi:10.1002/bimj.70087)
Supplement: Supplementary file 1 — Supporting Information [file BIMJ-67-e70087-s001.zip]

Archive with 37 entries (32 files):
- bimj2025-sup-code/application/
- bimj2025-sup-code/application/application_09-09_final_unpenalized.RData
- bimj2025-sup-code/application/code_application.R
- bimj2025-sup-code/application/results_application.R
- bimj2025-sup-code/figures/
- bimj2025-sup-code/figures/Boxplot_GCV_LASSOmstate_nobs1000.pdf
- bimj2025-sup-code/figures/Figure_A1_Boxplots_coef_P10_nsim100_nobs500.pdf
- bimj2025-sup-code/figures/Figure_A2_FDR_nsim100_nobs500.pdf
- bimj2025-sup-code/figures/Figure_A2_TPR_nsim100_nobs500.pdf
- bimj2025-sup-code/figures/Figure_A3_mean-bias_nsim100_nobs500.pdf
- bimj2025-sup-code/figures/Figure_A3_MSE_nsim100_nobs500.pdf
- bimj2025-sup-code/figures/Figure_A4_Boxplots_coef_P10_nsim100_nobs500.pdf
- bimj2025-sup-code/figures/Figure_A5_FDR_nsim100_nobs500.pdf
- bimj2025-sup-code/figures/Figure_A5_TPR_nsim100_nobs500.pdf
- bimj2025-sup-code/figures/Figure_A6_mean-bias_nsim100_nobs500.pdf
- bimj2025-sup-code/figures/Figure_A6_MSE_nsim100_nobs500.pdf
- bimj2025-sup-code/figures/Figure1_Multi-state_AML_2024.pdf
- bimj2025-sup-code/figures/Figure2_Boxplots_GCV_FSGLmstate_nobs1000_nsim225.pdf
- bimj2025-sup-code/figures/Figure3_Boxplots_coef_P2_nsim225_nobs1000.pdf
- bimj2025-sup-code/figures/Figure4_FDR_nsim225_nobs1000.pdf
- bimj2025-sup-code/figures/Figure4_TPR_nsim225_nobs1000.pdf
- bimj2025-sup-code/figures/Figure5_mean-bias_nsim225_nobs1000.pdf
- bimj2025-sup-code/figures/Figure5_MSE_nsim225_nobs1000.pdf
- bimj2025-sup-code/figures/Figure6_Multi-state-chart_AML_09-09.pdf
- bimj2025-sup-code/figures/Figure7_09-09_stacked-trans-probs.pdf
- bimj2025-sup-code/figures/Figure8_coef_09-09_FSGL_all-trans_lambda20_alpha0.75_gamma0.5.pdf
- bimj2025-sup-code/FSGLmstate/
- bimj2025-sup-code/FSGLmstate/ADMM_functions.R
- bimj2025-sup-code/FSGLmstate/dataGeneration.R
- bimj2025-sup-code/README.txt
- bimj2025-sup-code/simulation/
- bimj2025-sup-code/simulation/code_sim_scenarioA.R
- bimj2025-sup-code/simulation/code_sim_scenarioB_1_10.R
- bimj2025-sup-code/simulation/code_sim_scenarioC_1_10.R
- bimj2025-sup-code/simulation/intermediate_results/
- bimj2025-sup-code/simulation/intermediate_results/intermediate_results_example.R
- bimj2025-sup-code/simulation/results_sim.R
