# Supplementary material for: Variable Selection via Fused Sparse‐Group Lasso Penalized Multi‐state Models Incorporating Molecular Data
Source: Biom J. 2025 Oct 27;67(6):e70087. doi: 10.1002/bimj.70087 (PMC12559784; doi:10.1002/bimj.70087)
Supplement: Supplementary file 1 — Supporting Information [file BIMJ-67-e70087-s001.zip › bimj2025-sup-code/application/code_application.R]

# *********************************
# * Application: 09-09 AML trial  *
# *********************************

library(tidyverse)
library(mstate)

# devtools::install_github("k-miah/FSGLmstate")
library(FSGLmstate)


# setwd("~/bimj2024-sup-code/application")

# Processed data
load("09-09_data_mstate.Rdata")


set.seed(20241106)
n.cores <- detectCores()


#-------------------------------------------------------------------------------
####################################
# Data preprocessing: Long format  #
####################################

# Transition matrix
tmat <- transMat(list(c(2,3), c(4,5), c(), c(6,7), c(), c(8,9), c(), c(), c()),
                 names = c("Active disease", "CR1", "Death (no CR)",
                           "Relapse1", "Death (CR1)", "CR2", "Death (relapse)",
                           "Relapse2", "Death (CR2)"))

# Long data
Dlong <- msprep(time = c(NA, 'CR_1_t', 'Death_t', 'Relapse_1_t', 'Death_t', 
                         'CR_2_t', 'Death_t', 'Relapse_2_t', 'Death_t'), 
                status = c(NA, 'CR_1_s', 'Death_noCR_s', 'Relapse_1_s', 'NRM_CR_s', 
                           'CR_2_s', 'RM_s', 'Relapse_2_s', 'Death_CR2_s'), 
                data = D1M2, trans = tmat, keep = covs, id = 'BIO_ID') 

# Time scale: years
Dlong[, c("Tstart", "Tstop", "time")] <- Dlong[, c("Tstart", "Tstop", "time")]/365.25

# Add transition-specific covariates
long.data <- expand.covs(Dlong, covs, append = TRUE, longnames = FALSE)
long.data <- na.omit(long.data)

n.events <- events(long.data)

# Remove rows with Tstart=Tstop and status==0
irrelev.rows <- which(long.data$Tstop <= long.data$Tstart & long.data$status==0)[2:5]
long.data <- long.data[-irrelev.rows, ]

# add +0.5day for death immediately following relapse: (+0.001368925 years)
death_relapse_rows <- which(long.data$Tstop <= long.data$Tstart)
long.data$Tstop[death_relapse_rows] <- long.data$Tstop[death_relapse_rows] +0.001368925

# Prepare data for applying regularization methods:
d <- subset(long.data, select = c(Tstart, Tstop, trans, status))
X.all <- subset(long.data, select = names(long.data)[grep("\\.", names(long.data))])
X <- as.matrix(X.all)

p <- length(covs) # 28
q <- 8 # number of transitions


#-------------------------------------------------------------------------------
#  Unpenalized multi-state model: with covariates (coxph)

# Only clinical predictors: treatment, age, gender (+ log10 wbc)

pattern <- paste(clin.predictors, collapse = "|")
sel <- grep(pattern, colnames(X))

res.coxph.clin2 <- coxph(as.formula(paste("Surv(Tstart, Tstop, status) ~ ", 
                                          paste(colnames(X)[sel], collapse = "+"), 
                                          "+ strata(trans)")), 
                         data = long.data)


#-------------------------------------------------------------------------------
######################################################################  
# (Penalized) multi-state model with clinical & mutation covariates  #
######################################################################

# (a) Only clinical covariates: P=4 -> P*Q = 32

p.clin <- length(clin.predictors)
K_lasso.clin <- diag(p.clin *q)

pattern <- paste(clin.predictors, collapse = "|")
X.clin <- X.all[, grep(pattern, names(X.all)), drop = FALSE]
X.clin.mat <- as.matrix(X.clin)

# Unpenalized estimation: lambda=0 -> standardization for numerical stabilization 
# (solve collinearity issues)
res.unpenalized.mstate <- fit.admm.fsgl.mstate(X = X.clin.mat,
                                               d = d, K = K_lasso.clin,
                                               nl = p.clin*q, nf = 0, 
                                               ng = 0, groupsizes = NULL,
                                               lambda = 0, alpha = 1, gamma = 1,  
                                               rho = 1, standardize = TRUE,
                                               step_size = 0.01, est_tol = 1e-6,
                                               eps_rel = 1e-2, eps_abs = 1e-4, 
                                               max_iter = 20)

res.unpenalized.mstate$theta
# -> very similar to coxph results (differences in 2nd decimal place)!


#-------------------------------------------------------------------------------
# (b) All covariates: P = 28 = 24+4 -> P*Q = 224 --> unpenalized does not work
#-------------------------------------------------------------------------------
# Tuning parameters:

lambda_max <- 500
lambda_min <- 0.01
lambda_high <- exp(seq(log(lambda_max), log(20), length.out = 11)) # More points for large values
lambda_low <- exp(seq(log(20), log(lambda_min), length.out = 10))  # Fewer points for small values
lambda_grid <- unique(c(lambda_high, lambda_low))

max_iter_lasso <- 1000
max_iter_fsgl <- 1000

# penalty.factor
penalty.factor <- rep(1, ncol(X.all))
unpenalized <- "arm|age|gender|log10_wbc"
penalty.factor[grep(unpenalized, names(X.all))] <- 0
no_treatment <- paste("arm", 5:8, sep = ".")
penalty.factor[names(X.all) %in% no_treatment] <- 1

#-------------------------------------------------------------------------------
# FSGLmstate: Penalty structure matrix K

# Fusion matrix: Fuse similar transitions 3 & 7 and 4 & 8
s <- 24*2
D <- matrix(ncol = ncol(X), nrow = s, 0)
colnames(D) <- colnames(X)

cols_3 <- grep("\\.3$", colnames(D))[-(1:p.clin)]
cols_7 <- grep("\\.7$", colnames(D))[-(1:p.clin)]

cols_4 <- grep("\\.4$", colnames(D))[-(1:p.clin)]
cols_8 <- grep("\\.8$", colnames(D))[-(1:p.clin)]

for (i in 1:nrow(D)) {
  if (i %% 2 == 1) {  # Odd rows
    D[i, cols_3[(i + 1) / 2]] <- -1
    D[i, cols_7[(i + 1) / 2]] <- 1
  } else {  # Even rows
    D[i, cols_4[i / 2]] <- -1
    D[i, cols_8[i / 2]] <- 1
  }
}

# Penalty structure matrix:
K2 <- penalty_matrix_K(P = p, Q = q, fused = "specific", D = D, 
                       groups = rep(1:q, p))


#-------------------------------------------------------------------------------
# FSGLmstate: 

gcv.res.fsgl.mstate <- gcv.fit.admm.fsgl.mstate(lambda.grid = lambda_grid, 
                                                alpha.grid = seq(0.5, 1, by = 0.25), 
                                                gamma.grid = seq(0, 10.5, by = 0.25), 
                                                X = X, d = d, K = K2, 
                                                nl = p*q, nf = s, 
                                                ng = q, groupsizes = rep(p, q),
                                                rho = 1, standardize = TRUE, 
                                                penalty.factor = penalty.factor,
                                                step_size = 0.01, est_tol = 1e-6,
                                                eps_rel = 1e-2, eps_abs = 1e-4, 
                                                max_iter = max_iter_fsgl,
                                                n.cores = n.cores)

save.image("res_09-09_AML_FSGL_fit.Rdata")

#-------------------------------------------------------------------------------
# LASSOmstate:

K_lasso <- diag(ncol(X))

gcv.res.lasso.mstate <- gcv.fit.admm.fsgl.mstate(lambda.grid = lambda_grid, 
                                                 alpha.grid = 1, gamma.grid = 1,
                                                 X = X, d = d, K = K_lasso,
                                                 nl = p*q, nf = 0, 
                                                 ng = 0, groupsizes = NULL, 
                                                 penalty.factor = penalty.factor,
                                                 rho = 1, standardize = TRUE,
                                                 step_size = 0.01, est_tol = 1e-6,
                                                 eps_rel = 1e-2, eps_abs = 1e-4, 
                                                 max_iter = max_iter_lasso,
                                                 n.cores = n.cores)

save.image("res_09-09_AML_Lasso_FSGL_fit.Rdata")
