# Supplementary material for: Variable Selection via Fused Sparse‐Group Lasso Penalized Multi‐state Models Incorporating Molecular Data
Source: Biom J. 2025 Oct 27;67(6):e70087. doi: 10.1002/bimj.70087 (PMC12559784; doi:10.1002/bimj.70087)
Supplement: Supplementary file 1 — Supporting Information [file BIMJ-67-e70087-s001.zip › bimj2025-sup-code/application/results_application.R]

# *********************************
# * Application: 09-09 AML trial  *
# *********************************

library(tidyverse)
library(mstate)
library(ggplot2)
library(cowplot)


# setwd("~/bimj2024-sup-code")

# Processed data:
load("application/09-09_data_mstate.Rdata")

# Load intermediate results:
load("application/application_09-09_final_unpenalized.RData")


res <- fsgl_final

lambda <- res$lambda
alpha <- res$alpha
gamma <- res$gamma


# ggplot2: global setting
theme_set(theme_bw(base_size = 14))


#-------------------------------------------------------------------------------
####################################
# Data preprocessing: Long format  #
####################################

# Transition matrix
tmat <- transMat(list(c(2,3), c(4,5), c(), c(6,7), c(), c(8,9), c(), c(), c()),
                 names = c("Active disease", "CR1", "Death (no CR)",
                           "Relapse1", "Death (CR1)", "CR2", "Death (relapse)",
                           "Relapse2", "Death (CR2)"))

# Long data
Dlong <- msprep(time = c(NA, 'CR_1_t', 'Death_t', 'Relapse_1_t', 'Death_t', 
                         'CR_2_t', 'Death_t', 'Relapse_2_t', 'Death_t'), 
                status = c(NA, 'CR_1_s', 'Death_noCR_s', 'Relapse_1_s', 'NRM_CR_s', 
                           'CR_2_s', 'RM_s', 'Relapse_2_s', 'Death_CR2_s'), 
                data = D1M2, trans = tmat, keep = covs, id = 'BIO_ID') 

# Time scale: years
Dlong[, c("Tstart", "Tstop", "time")] <- Dlong[, c("Tstart", "Tstop", "time")]/365.25

# Add transition-specific covariates
long.data <- expand.covs(Dlong, covs, append = TRUE, longnames = FALSE)
long.data <- na.omit(long.data)

n.events <- events(long.data)

# Remove rows with Tstart=Tstop and status==0
irrelev.rows <- which(long.data$Tstop <= long.data$Tstart & long.data$status==0)[2:5]
long.data <- long.data[-irrelev.rows, ]

# add +0.5day for death immediately following relapse: (+0.001368925 years)
death_relapse_rows <- which(long.data$Tstop <= long.data$Tstart)
long.data$Tstop[death_relapse_rows] <- long.data$Tstop[death_relapse_rows] +0.001368925


#-------------------------------------------------------------------------------
#  Multi-state model: non-parametric estimation (no covariates)

c0 <- coxph(Surv(Tstart, Tstop, status) ~ strata(trans), data = long.data, 
            method = "breslow")


# Overall cumulative transition hazards: 
msf0 <- msfit(object = c0, vartype = "greenwood", trans = tmat) 
msf_data <- as.data.frame(msf0$Haz)


# Plot of cumulative hazards:
# plot(msf0, use.ggplot = TRUE, xlab = "Years since randomization")


# Stacked transition probabilities:

# Estimated transition probabilities:
pt0 <- probtrans(msf0, predt = 0, method = "greenwood")

# Predictions fram state 1:
# summary(pt0, from = 1)


################################################################################
# Figure 7: Stacked transition probabilities to all states from randomization  #
################################################################################

statecols <- c("#E2E6BD", "darkseagreen", "darkseagreen2", "#EEE286", "#EEAB65", 
               "#8E063B", "#CB6D53",  "#8E063B", "#EEAB65")

ord <- c(1, 2, 6, 3, 4, 5, 7, 9, 8)
plot_stacked_trans <- plot(pt0, ord = ord, las = 1, type = "filled", 
                           use.ggplot = TRUE,
                           xlim = c(0,8), col = statecols, 
                           xlab = "Years since randomization", 
                           ylab = "Transition probabilities")

ggsave("figures/Figure7_09-09_stacked-trans-probs.pdf", plot_stacked_trans, 
       width = 8, height = 4)


#-------------------------------------------------------------------------------
#  Unpenalized multi-state model: with covariates (coxph)

# Only clinical predictors: treatment, age, gender (+ log10 wbc)

# pattern <- paste(clin.predictors, collapse = "|")
# sel <- grep(pattern, colnames(X))
# 
# res.coxph.clin2 <- coxph(as.formula(paste("Surv(Tstart, Tstop, status) ~ ", 
#                                           paste(colnames(X)[sel], collapse = "+"), 
#                                           "+ strata(trans)")), 
#                          data = long.data)


#-------------------------------------------------------------------------------
######################################################################  
# (Penalized) multi-state model with clinical & mutation covariates  #
######################################################################

# All covariates: P = 28 = 24+4 -> P*Q = 224 --> unpenalized does not work

coef_data <- as.data.frame(res$theta[,1])
rownames(coef_data) <- gsub("arm", "treatment", rownames(coef_data))

coef_data_long <- coef_data %>%
  rownames_to_column(var = "Variable") %>%
  pivot_longer(-Variable, names_to = "Coefficient", values_to = "Value")


##############################################################################
# Figure 8: Estimated regression effects of clinical and mutation variables  #
#           by FSGLmstate separately for each transition                     #
##############################################################################

plot_list <- list()
subtitle <- c("Transition 1: Active disease -> CR1",
              "Transition 2: Active disease -> Death (no CR)",
              "Transition 3: CR1 -> Relapse1",
              "Transition 4: CR1 -> Death (CR1)",
              "Transition 5: Relapse1 -> CR2",
              "Transition 6: Relapse1 -> Death (relapse)",
              "Transition 7: CR2 -> Relapse2",
              "Transition 8: CR2 -> Death (CR2)")

for(trans in 1:8){
  pattern <- paste0("\\.", trans, "$")
  
  coef_data_filtered <- coef_data_long %>%
    filter(grepl(pattern, Variable))

  # maintain order of covariates
  coef_data_filtered$Variable <- factor(coef_data_filtered$Variable, 
                                        levels=coef_data_filtered$Variable)
  
  coef_plot <- ggplot(coef_data_filtered, aes(x = Variable, y = Value, color = Variable)) +
    #geom_linerange(aes(ymin = 0, ymax = Value), linewidth = 1) +
    geom_point(aes(size = ifelse(Value == 0, 2, 4)), shape = 4, stroke = 1.5) + 
    scale_size_identity() +
    scale_fill_manual(values = rainbow(length(unique(coef_data_long$Variable)))) +
    theme_minimal() +
    ylim(-0.5, 0.7) +
    labs(title = subtitle[trans],
         x = "Covariates", y = "Regression coefficient") +
    theme(title = element_text(size = 20),
          axis.text.x = element_text(angle = 45, hjust = 1, size = 16),
          axis.title.x = element_text(size = 22),
          axis.title.y = element_text(size = 22),
          axis.text.y = element_text(size = 20),
          plot.subtitle = element_text(size=20),
          legend.position = "none") 
  
  # Store the plot in the list
  plot_list[[trans]] <- coef_plot
}

combined_plot <- plot_grid(plotlist = plot_list, ncol = 2, nrow = 4)

ggsave(paste0("figures/Figure8_coef_09-09_FSGL_all-trans_lambda", lambda, 
              "_alpha", alpha, "_gamma", gamma, ".pdf"), 
       combined_plot, width = 20, height = 20)
