# Supplementary material for: Variable Selection via Fused Sparse‐Group Lasso Penalized Multi‐state Models Incorporating Molecular Data
Source: Biom J. 2025 Oct 27;67(6):e70087. doi: 10.1002/bimj.70087 (PMC12559784; doi:10.1002/bimj.70087)
Supplement: Supplementary file 1 — Supporting Information [file BIMJ-67-e70087-s001.zip › bimj2025-sup-code/FSGLmstate/ADMM_functions.R]

# ***************************************************************
# * Functions: ADMM algorithm for penalized multi-state models  *
# ***************************************************************

require(gtools)
require(penMSM)
require(mstate)
require(parallel)
require(RhpcBLASctl)


# *************************************************************
# * Likelihood & derivatives for Cox-type multi-state models: *
# *************************************************************

# Negative full log-likelihood function:

## Input: X             [matrix]: Regression matrix of dimension n_obs x p_vars
##        d         [data frame]: Data set with variables Tstart, Tstop, trans and status
##        beta          [vector]: Regression parameter
##        Riskset       [matrix]: Risk set matrix
##
## Output:      loglik [numeric]: Negative full log-likelihood at beta

full_ll <- function(X, d, beta, Riskset){

  # Data extraction
  status <- d$status

  # Linear predictor
  lp <- X %*% beta
  ws <- drop(exp(lp))

  # Breslow estimate of baseline hazard: lambda_0(y_i)
  breslows <- drop(1 / ws %*% Riskset)
  # Weighted sum of Breslow estimates: Lambda_0(y_i)
  breslow <- drop(Riskset %*% breslows)

  # Full log-likelihood
  loglik <- -sum(ws * breslow) + sum(log(breslows)) + sum(lp[status==1])

  return(loglik)
}


# Partial log-likelihood function:

## Input: X             [matrix]: Regression matrix of dimension n_obs x p_vars
##        d         [data frame]: Data set with variables Tstart, Tstop, trans and status
##        beta          [vector]: Regression parameter
##        risksetlist     [list]: Risk set list
##
## Output:     logplik [numeric]: Partial log-likelihood at beta

partial_ll <- function(X, d, beta, risksetlist){

  X <- as.matrix(X)
  event <- d$status
  n <- length(event)
  risk <- numeric(n)
  f <- as.numeric(X %*% beta)
  ef <- exp(f)

  for(i in which(event == 1)){
    risk[i] <- sum(ef[risksetlist[[i]]])
  }
  logplik <- sum(event * (f - log(risk)), na.rm = TRUE)
  return(logplik)
}


# Gradient of augmented Lagrangian of partial log-likelihood:

## cox_ll_lagr_gradient - R-function calculating the gradient of the augmented Lagrangian
##                        form of partial log-likelihood
##
## Input: X             [matrix]: Regression matrix of dimension n_obs x p_vars
##        d         [data frame]: Data set with variables Tstart, Tstop, trans and status
##        beta          [vector]: Regression parameter
##        Riskset         [list]: Risk set list
##        rho          [numeric]: Augmented Lagrangian parameter (step size; default: 1)
##        theta        [numeric]: ADMM parameter theta (dimension M x 1)
##        nu           [numeric]: ADMM parameter nu (dimension M x 1)
##
## Output: scorevector [numeric]: Gradient at beta

cox_ll_lagr_gradient <- function(X, d, beta, Riskset, rho = 1, theta, nu){

  X <- as.matrix(X)
  event <- d$status

  # Linear predictor
  lp <- X %*% beta
  ef <- exp(lp)

  # Initializing risk matrix
  n <- length(event)
  p <- length(beta)
  riskmatrix <- matrix(0, nrow = n, ncol = p)

  # Calculating risk matrix
  for (i in 1:n) {
    riskset <- Riskset[[i]]
    ef.riskset <- ef[riskset]
    currentrisk <- sum(ef.riskset)
    X.i <- X[riskset, ] / currentrisk
    riskmatrix[i, ] <- t(ef.riskset) %*% X.i
  }

  # Score vector calculation
  scorevector <- as.numeric(event %*% (X - riskmatrix)) + rho * (-theta - nu)

  return(scorevector)
}


# Gradient of augmented Lagrangian of full/partial log-likelihood with penalty matrix K:

## cox_ll_lagr_gradient_K - R-function calculating the gradient of the augmented Lagrangian
##                          form of full/partial log-likelihood with penalty matrix K
##
## Input: X             [matrix]: Design matrix of dimension n_long x p_vars
##        d         [data frame]: Data set with variables Tstart, Tstop, trans and status
##        K             [matrix]: Penalty matrix of dimension M x p (M=p+m+g)
##        beta          [vector]: Regression parameter
##        Riskset         [list]: Risk set list
##        rho          [numeric]: Augmented Lagrangian parameter (ADMM step size; default: 1)
##        theta        [numeric]: ADMM parameter theta (dimension M x 1)
##        nu           [numeric]: ADMM parameter nu (dimension M x 1)
##
## Output: scorevector [numeric]: Score function at beta

cox_ll_lagr_gradient_K <- function(X, d, K, beta, Riskset, rho = 1, theta, nu){

  X <- as.matrix(X)
  event <- d$status

  # Linear predictor
  lp <- X %*% beta
  ef <- exp(lp)

  # Initializing risk matrix
  n <- length(event)
  p <- length(beta)
  riskmatrix <- matrix(0, nrow = n, ncol = p)

  # Calculating risk matrix
  for (i in 1:n) {
    riskset <- Riskset[[i]]
    ef.riskset <- ef[riskset]
    currentrisk <- sum(ef.riskset)
    X.i <- X[riskset, ] / currentrisk
    riskmatrix[i, ] <- t(ef.riskset) %*% X.i
  }

  # Score vector calculation
  scorevector <- t(as.numeric(event %*% (X - riskmatrix)) + (rho * (t(beta) %*% t(K) - t(theta)) - t(nu)) %*% K)

  return(scorevector)
}


# Fisher information matrix of partial log-likelihood:

## Input: X             [matrix]: Regression matrix of dimension n_obs x p_vars
##        d         [data frame]: Data set with variables Tstart, Tstop, trans and status
##        beta          [vector]: Regression parameter
##        Riskset         [list]: Risk set list
##
## Output:        info [numeric]: Fisher information matrix at beta

cox_ll_fisher <- function(X, d, beta, Riskset){

  X <- as.matrix(X)
  event <- d$status
  n <- length(event)

  P <- length(beta)
  f <- as.numeric(X %*% beta)
  ef <- exp(f)

  info <- matrix(nrow = P, ncol = P, 0)
  index <- which(event == 1)

  for (p in 1:P) {
    for (q in 1:P) {
      part1 <- part2 <- rep(0, n)
      for (i in index) {
        j <- Riskset[[i]]
        ef.j <- ef[j]
        risk <- sum(ef.j)
        X.j.p <- X[j, p]
        X.j.q <- X[j, q]
        part1[i] <- sum(ef.j * X.j.p * X.j.q)/risk
        part2[i] <- sum(ef.j * X.j.p) * sum(ef.j * X.j.q)/(risk * risk)
      }
      info[p, q] <- sum(event * part1) - sum(event * part2)
    }
  }
  return(info)
}


# ******************************************************************************

# *****************************************
# * Beta estimation in the Cox PH model:  *
# *****************************************

## cox_fixed_gradient_ascent - R-function implementing fixed gradient ascent
##                             for estimation in the Cox PH model
##
## Input: X          [matrix]: Regression matrix of dimension n_obs x p_vars
##        d      [data frame]: Data set with variables Tstart, Tstop, trans and status
##        K          [matrix]: Penalty matrix of dimension M x p (M=p+m+g)

##        eps       [numeric]: Step size in [0,1] (default: .01)
##        beta.init  [vector]: Initial value of beta (default: 0)
##        Riskset      [list]: Risk set list
##        tolerance [numeric]: Tolerance for stopping criterion (default: 1e-6)
##        max_iter  [numeric]: Maximum number of iterations (default: 1000)
##        rho       [numeric]: Augmented Lagrangian parameter (step size; default: 1)
##        theta     [numeric]: ADMM parameter theta = beta
##        nu        [numeric]: ADMM parameter nu = theta - beta
##
## Output: res         [list]: Beta estimation for Cox model at stopping iteration 'iter'

cox_fixed_gradient_ascent <- function(X, d, K, eps = 0.01, beta.init = NULL, Riskset,
                                      tolerance = 1e-6, max_iter = 1000,
                                      rho = 1, theta, nu){

  # Initialize coefficient beta
  if(is.null(beta.init)){
    beta <- rep(0, ncol(X))
  } else{
    beta <- beta.init
  }

  # Iterate until convergence or maximum iterations reached
  it <- 1
  tol <- 1
  ll <- 0

  while(tol > tolerance && it < max_iter){

    # Update coefficients: Fixed gradient ascent step
    if(is.null(K)){
      gradient <- cox_ll_lagr_gradient(X, d = d, beta = beta, Riskset = Riskset,
                                       rho = rho, theta = theta, nu = nu)
    } else{
      gradient <- cox_ll_lagr_gradient_K(X, d = d, K = K, beta = beta, Riskset = Riskset,
                                         rho = rho, theta = theta, nu = nu)
    }
    beta_new <- beta + eps * gradient

    # Stopping criterion: partial log-likelihood
    ll_old <- ll
    ll <- partial_ll(beta = beta_new, X, d, risksetlist = Riskset)
    tol <- abs(ll - ll_old)

    # Check step size for overshooting
    if(it > 1 & ll_old > ll){
      # reduce step size (step-halving)
      eps <- eps/2
      beta_new <- beta
      ll <- ll_old
    }

    it <- it + 1
    beta <- beta_new
  }
  # If max_iter is reached, print warning and exit loop
  if(it == max_iter){
    warning(paste("Gradient ascent did not converge after", max_iter, "iterations\n"))
  }

  # Return estimated coefficients
  return(list(beta = beta, partial_loglik = ll, iter = it))
}


## cox_newton_raphson - R-function implementing Newton-Raphson for estimation
##                      in the Cox PH model
##
## Input: X          [matrix]: Regression matrix of dimension n_obs x p_vars
##        d      [data frame]: Data set with variables Tstart, Tstop, trans and status
##        K          [matrix]: Penalty matrix of dimension M x p (M=p+m+g)

##        beta.init  [vector]: Initial value of beta (default: 0)
##        Riskset      [list]: Risk set list
##        max_iter  [numeric]: Maximum number of iterations (default: 1000)
##        tolerance [numeric]: Tolerance for stopping criterion (default: 1e-6)
##        eps       [numeric]: Step size in [0,1] (default: .01)
##        rho       [numeric]: Augmented Lagrangian parameter (step size; default: 1)
##        theta     [numeric]: ADMM parameter theta = beta
##        nu        [numeric]: ADMM parameter nu = theta - beta
##
## Output:         res [list]: Beta estimation for Cox model at stopping iteration 'iter'

cox_newton_raphson <- function(X, d, K, beta.init = NULL, Riskset,
                               max_iter = 1000, tolerance = 1e-6, eps = 0.01,
                               rho = 1, theta, nu){

  # Initialize coefficients
  if(is.null(beta.init)){
    beta <- rep(0, ncol(X))
  } else{
    beta <- beta.init
  }

  # Update until convergence or maximum iterations reached
  it <- 1
  tol <- 1
  ll <- 0

  while(tol > tolerance && it < max_iter){

    if(it == 1){
      if(is.null(K)){
        gradient <- cox_ll_lagr_gradient(X, d = d, beta = beta, Riskset = Riskset,
                                         rho = rho, theta = theta, nu = nu)
      } else{
        gradient <- cox_ll_lagr_gradient_K(X, d = d, K = K, beta = beta, Riskset = Riskset,
                                           rho = rho, theta = theta, nu = nu)
      }
      beta_new <- beta + eps * gradient
    } else{

    if(is.null(K)){
      gradient <- cox_ll_lagr_gradient(X, d = d, beta = beta, Riskset = Riskset,
                                       rho = rho, theta = theta, nu = nu)
      H <- cox_ll_fisher(X, d = d, beta = beta, Riskset = Riskset) + rho * diag(ncol(X))
    } else{
      gradient <- cox_ll_lagr_gradient_K(X, d = d, K = K, beta = beta, Riskset = Riskset,
                                         rho = rho, theta = theta, nu = nu)
      H <- cox_ll_fisher(X, d = d, beta = beta, Riskset = Riskset) + rho * t(K) %*% K
    }

    # Pseudo-inverse of Fisher matrix
    M <- svd(H)
    zero_indices <- which(M$d == 0) # Check for zero singular values in the diagonal matrix M$d
    M$d[zero_indices] <- 1          # Replace zero singular values with 1 (fulfills D^-1=0 for d[ii]=0)
    M <- M$v %*% diag(1/M$d) %*% t(M$u)

    # Update coefficients: Newton-Raphson step
    beta_new <- beta + M %*% gradient
    }

    # Stopping criterion: partial log-likelihood
    ll_old <- ll
    ll <- partial_ll(beta = beta_new, X, d, risksetlist = Riskset)
    tol <- abs(ll - ll_old)

    # Step-halving if needed
    if(it > 1 & ll_old > ll){
      beta_new <- beta/2 + beta_new/2
      ll <- ll_old
    }

    it <- it + 1
    beta <- beta_new
  }
  # If max_iter is reached, print warning and exit loop
  if(it == max_iter){
    warning(paste("Newton-Raphson did not converge after", max_iter, "iterations\n"))
  }

  return(list(beta = beta, partial_loglik = ll, fisher = H, iter = it))
}


# ******************************************************************************
# ********************
# * ADMM algorithm:  *
# ********************

## S_kappa - R-function implementing the vector soft thresholding operator S_kappa(a)

## Input: a      [vector]: Numeric vector
##        kappa [numeric]: Scalar

## Output:    s [numeric]: Shrinked value

S_kappa <- function(a, kappa){
  a <- as.matrix(a)
  if(all(a==0) | any(is.na(a))){
    s <- 0
  } else {
    s <- max(0, 1-kappa/norm(a, type="F"))*a
  }
  return(s)
}

## Adapt_rho - R-function implementing adaptive step-size for ADMM

## Input: rho    [numeric]: (Fixed) ADMM step size
##        r_norm [numeric]: L2-norm of primal residuals
##        s_norm [numeric]: L2-norm of dual residuals
##           tau [numeric]: Scalar
##           eta [numeric]: Scalar

## Output:   rho [numeric]: Adaptive ADMM step size

Adapt_rho <- function(rho, r_norm, s_norm, tau = 2, eta = 10){
  rho <- ifelse(r_norm > eta * s_norm, tau*rho,
                ifelse(r_norm < eta * s_norm, rho / tau, rho))
  return(rho)
}


## fit.admm.fsgl.mstate - R-function utilizing ADMM for FSGL-penalized multi-state models
##                        for estimation of beta for one set of tuning parameters
##
##        X           [data frame]: Regression matrix of dimension n x p (=P*Q)
##                                  with transition-specific covariates
##        d           [data frame]: Data set with variables Tstart, Tstop, trans and status
##                                  (long format data)
##        penalized   [data frame]: Regression matrix of dimension n x p (=P*Q)
##                                  with covariates that should be penalized
##        unpenalized [data frame]: Regression matrix of dimension n x p (=P*Q)
##                                  with additional covariates that should remain unpenalized
##        K               [matrix]: Penalty matrix of dimension M x p (=P*Q)
##        standardize      [logic]: Standardization of design matrix X
##                                  (TRUE: columns divided by standard deviation)
##        trace            [logic]: Storage of updates/history at iteration k

##        nl             [numeric]: Number of rows of K that encode the lasso penalty
##                                  (If lasso penalty is applied to all coefficients: p)
##        nf             [numeric]: Number of rows of K that encode the fused penalty
##        ng             [numeric]: Number of groups for the group penalty
##        groupsizes      [vector]: Vector of length ngroups that gives the size of each group
##                                  in the order they appear in the K matrix (Sum should equal ng)

##        penalty.factor  [vector]: Individual penalty scaling factor (default: 1)
##        alpha          [numeric]: Tuning parameter in [0,1]; controls degree of
##                                  group (alpha = 0) vs lasso (alpha=1) penalty
##        gamma          [numeric]: Tuning parameter in [0,1]; controls degree of
##                                  lasso (gamma=1) vs fused (gamma=0) penalty

##        rho            [numeric]: Augmented Lagrangian parameter (ADMM step size; default: 1)
##        beta.init       [vector]: Initial value of beta (default: 0)

##       est_algorithm [character]: Cox estimation algorithm (default:'gradient.ascent')
##        step_size      [numeric]: Cox estimation step size in (0,1) (default: .01)
##        est_tol        [numeric]: Tolerance of stopping criterion (partial log-likelihood)
##                                  for beta estimation (default: 1e-6)

##        eps_rel        [numeric]: Relative tolerance for ADMM stopping criterion (default: .01)
##        eps_abs        [numeric]: Absolute tolerance for ADMM stopping criterion (default: .0001)
##        max_iter       [numeric]: Maximum number of iterations (default: 1000)
##
## Output:              res [list]: Beta estimation at stopping iteration 'num.iter'
##                                  with history


fit.admm.fsgl.mstate <- function(X, d, penalized = NULL, unpenalized = NULL, K,
                                 standardize = FALSE, trace = TRUE,
                                 nl, nf, ng, groupsizes, penalty.factor = 1,
                                 lambda = 1, alpha, gamma,
                                 rho = 1, beta.init = NULL,
                                 est_algorithm = "gradient.ascent",
                                 step_size = 0.01, est_tol = 1e-6,
                                 eps_rel = 1e-2, eps_abs = 1e-4,
                                 max_iter = 1000, seed = 2024){
  set.seed(seed)

  n <- nrow(X)
  pq <- ncol(K)
  M <- nrow(K)

  # Total number of samples
  Ns <- nl + nf + ng

  # Standardize only continuous variables
  if(standardize){
    continuous_cols <- apply(X, 2, function(col) length(unique(col)) > 10)
    # Assume matrix columns with <= 10 unique values are categorical

    tmp <- scale(X, center = FALSE, scale = TRUE)
    tmp2 <- attributes(tmp)$`scaled:scale`
    #tmp2[!continuous_cols] <- 0
    scales <- tmp2[continuous_cols]
    X[, continuous_cols] <- scale(X[, continuous_cols], center = FALSE, scale = TRUE)

    if(!is.null(unpenalized)){
      continuous_cols <- apply(unpenalized, 2, function(col) length(unique(col)) > 10)
      tmp <- scale(unpenalized, center = FALSE, scale = TRUE)
      tmp2 <- attributes(tmp)$`scaled:scale`
      scale_unpen <- tmp2[continuous_cols]
      unpenalized[, continuous_cols] <- scale(unpenalized[, continuous_cols],
                                              center = FALSE, scale = TRUE)
    }
  }

  # Risk set list
  r <- buildrisksets(d$Tstart, d$Tstop, d$trans, d$status)
  riskset <- r$Ri

  # Calculate the cumulative sum of samples for each part of the design matrix
  ni <- c(rep(1, nl), rep(1, nf), groupsizes)
  cumsum_ni <- cumsum(ni)

  # Calculate the indices for each group based on groupsizes
  group_indices <- lapply(1:Ns, function(i) seq(max(1, cumsum_ni[i - 1] + 1), cumsum_ni[i]))

  # Overall tuning parameter vector
  Lambda <- c(rep(alpha * gamma * lambda, nl) * penalty.factor,
              rep((1 - gamma) * lambda, nf),
              rep((1 - alpha) * gamma * lambda, ng))

  # (1) Initialization:
  if(is.null(beta.init)){
    beta <- matrix(0, nrow = pq, ncol = 1)

    if(!is.null(unpenalized)){

    # Start with fully penalized model keeping only unpenalized covariates
      unpenalized.names <- colnames(unpenalized)
      long.data <- cbind(d, unpenalized)

      beta <- coefficients(coxph(as.formula(paste("Surv(Tstart, Tstop, status) ~ ",
                                                  paste(unpenalized.names, collapse = "+"),
                                                  "+ strata(trans)")),
                                 data = long.data))
      if(!is.null(penalized)){
        beta <- c(beta, rep(0, ncol(penalized)))
      }
    }
  } else{
    beta <- beta.init
  }
  theta <- matrix(0, nrow = M, ncol = 1)
  nu <- matrix(0, nrow = M, ncol = 1)


  # Orthogonalize penalized with respect to unpenalized
  if(!is.null(unpenalized) & !(is.null(penalized))){
    orthogonalizer <- solve(crossprod(unpenalized), crossprod(unpenalized, penalized))
    penalized <- penalized - unpenalized %*% orthogonalizer

    # Join penalized and unpenalized together
    X <- cbind(unpenalized, penalized)
  }
  X <- as.matrix(X)

  if(trace){
    history <- vector(mode = "list")
    updates <- vector(mode = "list")
  }
    for(k in 1:max_iter){
      # (2) Alternatingly update beta, theta, nu:

      # Update beta
      if(est_algorithm == "gradient.ascent"){
        beta_new <- cox_fixed_gradient_ascent(X = X, d = d, K = K, beta.init = beta,
                                              Riskset = riskset,
                                              eps = step_size, tolerance = est_tol,
                                              max_iter = max_iter, theta = theta, nu = nu)$beta
      } else{
        beta_new <- cox_newton_raphson(X = X, d = d, K = K, beta.init = beta,
                                       Riskset = riskset, tolerance = est_tol,
                                       max_iter = max_iter, theta = theta, nu = nu)$beta
      }

      # Calculate eta (intermediate variable) for updating theta

      eta <- K %*% beta_new + nu/rho

      # Update theta using soft-thresholding for each group
      theta_old <- theta
      theta_new <- theta
      for(i in 1:Ns){
        theta_new[group_indices[[i]]] <- S_kappa(a = eta[group_indices[[i]]],
                                                 kappa = (Lambda[i] * sqrt(length(eta[group_indices[[i]]]))) / rho)
      }
      # Update nu using dual ascent
      nu_new <- nu + rho * (K %*% beta_new - theta_new)

      # Updated estimates
      beta <- as.matrix(beta_new)
      theta <- as.matrix(theta_new)
      nu <- as.matrix(nu_new)
      # residuals
      r_norm <- norm(theta - K %*% beta, type="F") # primal residuals
      s_norm <- norm(rho * t(K) %*% (theta - theta_old), type="F") # dual residuals

      # sufficiently small epsilons (Boyd et al. (2011): eps_abs = 10^-4, eps_rel = 10^-2)
      eps_pri <- sqrt(pq) * eps_abs + eps_rel * max(norm(K %*% beta, type="F"), norm(theta, type="F"))
      eps_dual <- sqrt(M) * eps_abs + eps_rel * norm(t(K) %*% nu, type="F")

      # (3) Storage at iteration k: Store updates, residuals, epsilons
      if(trace){
      updates[[k]] <- list(beta = drop(beta), theta = drop(theta), nu = drop(nu))

      history$r_norm[k] <- norm(theta - K %*% beta, type="F") # primal residuals
      history$s_norm[k] <- norm(rho * t(K) %*% (theta - theta_old), type="F") # dual residuals
      history$eps_pri[k] <- sqrt(pq) * eps_abs + eps_rel * max(norm(K %*% beta, type="F"), norm(theta, type="F"))
      history$eps_dual[k] <- sqrt(M) * eps_abs + eps_rel * norm(t(K) %*% nu, type="F")
      }

      # Adapt rho
      rho <- Adapt_rho(rho=rho, r_norm = r_norm, s_norm = s_norm)

      # (4) Stopping criterion: Sufficiently small primal & dual residuals
      if(r_norm < eps_pri && s_norm < eps_dual){
        break
      }
    }

  # Model diagnostics: Generalized cross-validation estimate (Wahba, 1980; Tibshirani, 1997)

  myTheta <- beta
  myTheta[1:nrow(beta),] <- theta[1:nrow(beta),]
  nlpl <- -partial_ll(X, d, myTheta, risksetlist = riskset)

  fisher <- fisherinfo(beta = myTheta, X = X, risksetlist = riskset, event = d$status)
  Lambda_K <- c(rep(alpha * gamma * lambda, nl),
              rep((1 - gamma) * lambda, nf),
              rep((1 - alpha) * gamma * lambda, ng*p))
  A <- penaltymatrix(lambda = Lambda_K, PSM = K, beta = myTheta, w = rep(1, M),
                     constant = 1e-08)
  M <- svd(fisher + A)
  M <- M$v %*% diag(1/M$d) %*% t(M$u)
  df <- sum(diag(fisher %*% M))

  gcv <- (1/n) * nlpl/(n * ((1 - df/n)^2))

  if(standardize){
    # Scale back estimates to original covariate scales
    beta[continuous_cols,] <- beta[continuous_cols,]/scales

    theta <- theta[1:(pq), ]
    theta <- as.matrix(theta)
    rownames(theta) <- colnames(X)
    theta[continuous_cols,] <- theta[continuous_cols,]/scales
  }
  if(!is.null(unpenalized) & !is.null(penalized)){
    # Scale back unpenalized estimates after orthogonalization
    beta[1:ncol(unpenalized), ] <- beta[1:ncol(unpenalized), ] - drop(orthogonalizer %*% beta[(ncol(unpenalized)+1):length(beta), ])
    theta[1:ncol(unpenalized), ] <- theta[1:ncol(unpenalized), ] - drop(orthogonalizer %*% theta[(ncol(unpenalized)+1):length(theta), ])

  }
  rownames(beta) <- colnames(X)
  beta <- cbind(beta, exp(beta))
  colnames(beta) <- c("Beta estimates", "exp(beta)")

  theta <- cbind(theta, exp(theta))
  colnames(theta) <- c("Theta estimates", "exp(theta)")


  res <- list(beta = beta,
              theta = theta,
              lambda = lambda,
              alpha = alpha,
              gamma = gamma,
              gcv = gcv,
              df = df,
              num.iter = k)
  if(trace){
    res$updates <- updates
    res$history <- history
  }

  return(res)
}


## gcv.fit.admm.fsgl.mstate - R-function utilizing ADMM to fit FSGL-penalized multi-state models
##                            for beta estimation for optimal lambda with
##                            minimal general cross-validation statistic (GCV) via grid search
##
## Input: lambda.grid     [vector]: Candidate vector for overall regularization parameter in [0,1]
##        X           [data frame]: Regression matrix of dimension n x p (=P*Q)
##                                  with transition-specific covariates
##        d           [data frame]: Data set with variables Tstart, Tstop, trans and status
##                                  (long format data)
##        penalized   [data frame]: Regression matrix of dimension n x p (=P*Q)
##                                  with covariates that should be penalized
##        unpenalized [data frame]: Regression matrix of dimension n x p (=P*Q)
##                                  with additional covariates that should remain unpenalized
##        K               [matrix]: Penalty matrix of dimension M x p (=P*Q)
##        standardize      [logic]: Standardization of design matrix X
##                                  (TRUE: columns divided by standard deviation)

##        nl             [numeric]: Number of rows of K that encode the lasso penalty
##                                  (If lasso penalty is applied to all coefficients: p)
##        nf             [numeric]: Number of rows of K that encode the fused penalty
##        ng             [numeric]: Number of groups for the group penalty
##        groupsizes      [vector]: Vector of length ngroups that gives the size of each group
##                                  in the order they appear in the K matrix (Sum should equal ng)

##        penalty.factor  [vector]: Individual penalty scaling factor (default: 1)
##        alpha.grid      [vector]: Tuning parameter in [0,1]; controls degree of
##                                  group (alpha = 0) vs lasso (alpha=1) penalty
##        gamma.grid      [vector]: Tuning parameter in [0,1]; controls degree of
##                                  lasso (gamma=1) vs fused (gamma=0) penalty

##        rho            [numeric]: Augmented Lagrangian parameter (ADMM step size; default: 1)
##        beta.init       [vector]: Initial value of beta (default: 0)

##        step_size      [numeric]: Gradient ascent step size in (0,1) (default: .01)
##        est_tol        [numeric]: Tolerance of stopping criterion (partial log-likelihood)
##                                  for beta estimation (default: 1e-6)

##        eps_rel        [numeric]: Relative tolerance for ADMM stopping criterion (default: .01)
##        eps_abs        [numeric]: Absolute tolerance for ADMM stopping criterion (default: .0001)
##        max_iter       [numeric]: Maximum number of iterations (default: 1000)
##        n.cores        [numeric]: Number of cores for parallel computing
##
## Output: res.min.gcv      [list]: Beta estimation for optimal lambda (i.e. minimal GCV)

gcv.fit.admm.fsgl.mstate <- function(lambda.grid, X, d,
                                     penalized = NULL, unpenalized = NULL,
                                     K, standardize = TRUE,
                                     nl, nf, ng, groupsizes, penalty.factor = 1,
                                     alpha.grid = seq(0, 1, by = 0.25),
                                     gamma.grid = seq(0, 1, by = 0.25),
                                     rho = 1, beta.init = NULL,
                                     step_size = 0.01, est_tol = 1e-6,
                                     eps_rel = 1e-2, eps_abs = 1e-4,
                                     max_iter = 100, n.cores = 1){

  # all combinations of tuning parameters along grids
  alpha_gamma_lambda <- expand.grid(alpha = alpha.grid, gamma = gamma.grid,
                                    lambda = lambda.grid)

#  res.fsgl.mstate_all <- lapply(seq_len(nrow(alpha_gamma_lambda)), function(i, ...){
  res.fsgl.mstate_all <- mclapply(seq_len(nrow(alpha_gamma_lambda)), function(i, ...){

    RhpcBLASctl::blas_set_num_threads(1)
    
    alpha <- alpha_gamma_lambda$alpha[i]
    gamma <- alpha_gamma_lambda$gamma[i]
    lambda <- alpha_gamma_lambda$lambda[i]

    fit.admm.fsgl.mstate(X = X, penalized = penalized, unpenalized = unpenalized,
                         d = d, K = K, nl = nl, nf = nf, ng = ng,
                         groupsizes = groupsizes, penalty.factor = penalty.factor,
                         standardize = standardize,
                         lambda = lambda, beta.init = beta.init,
                         alpha = alpha, gamma = gamma, rho = rho,
                         step_size = step_size, est_tol = est_tol,
                         eps_rel = eps_rel, eps_abs = eps_abs,
                         max_iter = max_iter)
  }, mc.cores = n.cores)
  #   })

  gcv <- sapply(res.fsgl.mstate_all, function(x) x$gcv)

  # Result for optimal lambda:
  index.min.gcv <- which.min(gcv)
  res.min.gcv <- res.fsgl.mstate_all[[index.min.gcv]]
  #lambda.min <- lambda.grid[index.min.gcv]

  return(list(res.min.gcv = res.min.gcv, res.all = res.fsgl.mstate_all))
}


# ******************************************************************************

# ***************************
# Penalty structure matrix: *
# ***************************

## pairwise_contrast_matrix - R-function constructing the fused penalty structure matrix
##                            of all pairwise differences for use in penalized regression
##
## Input:  n.cols [numeric]: Number of regression parameters, i.e. covariates
##
## Output: K       [matrix]: Fused penalty structure matrix of dimension (2^(P*Q)) x (P*Q)

pairwise_contrast_matrix <- function(n.cols){
  # Initialize an empty matrix to store the combinations
  K <- matrix(0, nrow = n.cols * (n.cols - 1) / 2, ncol = n.cols)

  # Generate all pairwise combinations
  index <- 1
  for (i in 1:(n.cols - 1)) {
    for (j in (i + 1):n.cols) {
      K[index, i] <- 1
      K[index, j] <- -1
      index <- index + 1
    }
  }
  return(K)
}


## penalty_matrix_K - R-function constructing a combined penalty structure matrix
##                    for use in penalized regression
##
## Input:  P                 [numeric]: Number of regression parameters, i.e. covariates
##         Q                 [numeric]: Number of transitions
##         fused [character or matrix]: Character string/matrix indicating whether
##                                      - all pairwise differences ("all") or
##                                      - adjacent differences ("neighbors") or
##                                      - user-specific pairs (matrix)
##                                      shall be penalized for the fused penalty
##         D                 [matrix]: Difference matrix
##       groups             [vector]: Vector indicating group membership of regression parameters
##                                    for the group penalty
##
## Output: K                [matrix]: General combined penalty matrix of
##                                    dimension (P*Q + s + P*Q) x (P*Q)

penalty_matrix_K <- function(P, Q, fused = "all", D = NULL, groups){

  n.col <- P*Q

  # Lasso penalty: unit matrix
  I <- diag(n.col)

  # Fused penalty: difference matrix
  if(fused == "all"){
    D <- pairwise_contrast_matrix(n.col)
  }
  if(fused == "neighbors"){
    D <- -(diff(diag(n.row), diff = 1))
  } else{
    D <- D
  }

  # Group penalty: unit vectors where 1 indicates a sample of a group
  group_matrices <- lapply(1:max(groups), function(i) diag(groups == i))
  G <- do.call(rbind, group_matrices)
  G <- G[rowSums(G) == 1, ]

  # General combined penalty matrix
  K <- rbind(I, D, G)

  return(K)
}
