# Supplementary material for: Variable Selection via Fused Sparse‐Group Lasso Penalized Multi‐state Models Incorporating Molecular Data
Source: Biom J. 2025 Oct 27;67(6):e70087. doi: 10.1002/bimj.70087 (PMC12559784; doi:10.1002/bimj.70087)
Supplement: Supplementary file 1 — Supporting Information [file BIMJ-67-e70087-s001.zip › bimj2025-sup-code/FSGLmstate/dataGeneration.R]

# ******************************************
# * Simulation: Multi-state model for AML  *
# ******************************************

require(dplyr)
require(mstate)


#-------------------------------------------------------------------------------
################################
# Parametric data generation:  #
################################

# Simulate multi-state data from 9-state AML model with q=8 transitions


# (A) Data generation based on latent failure times:

## generate_dat_latent - R-function to simulate multi-state data (in wide format)
##                       of a 9-state model with q=8 transitions for AML based on 
##                       latent failure times
##
## Input: n           [numeric]: Number of subjects
##        p           [numeric]: Number of covariates
##        X.design  [character]: Character string indicating whether covariates 
##                               are drawn from a normal ('norm'; mu=0, sd=1) or 
##                               binomial ('bin'; p=0.5) distribution 
##        pars           [list]: List with variables 
##                               - beta_12,...,beta_69 [transition-specific regression parameters]
##                               - k_12,...,k_69 [transition-specific baseline hazards]
##       seed         [numeric]: Single value for random number generation
##
## Output: dat     [data frame]: Simulated mstate data in wide format

generate_dat_latent <- function(n, p, X.design = 'norm', pars, seed = 2024){
  
  #set.seed(seed)
  p.total <- p
  
  if(X.design == 'norm') X <- matrix(rnorm(n*p.total, 0, 1), ncol = p.total, nrow = n)  
  if(X.design == 'bin') X <- matrix(rbinom(n*p.total, 1, 0.5), ncol = p.total, nrow = n)
  
  
  # Regression coefficients for transitions:
  beta_12 <- pars$beta_12
  beta_13 <- pars$beta_13   
  beta_24 <- pars$beta_24   
  beta_25 <- pars$beta_25
  beta_46 <- pars$beta_46
  beta_47 <- pars$beta_47
  beta_68 <- pars$beta_68
  beta_69 <- pars$beta_69
  
  # Baseline hazards:
  k12 <- pars$k_12           
  k13 <- pars$k_13           
  k24 <- pars$k_24           
  k25 <- pars$k_25
  k46 <- pars$k_46
  k47 <- pars$k_47
  k68 <- pars$k_68
  k69 <- pars$k_69
  
  dat <- data.frame(X)
  
  dat <- dat %>% 
    mutate(	
      hr_12 = exp(X %*% beta_12),            # Individual HR 
      hr_13 = exp(X %*% beta_13),            
      
      lambda_12 = hr_12 * k12,               # Individual hazard
      lambda_13 = hr_13 * k13,                 
      
      time_12 = rexp(n, lambda_12),          # Time to event drawn from an exp distribution
      time_13 = rexp(n, lambda_13))            
  
  
  dat <- dat %>% 
    mutate(
      hr_24 = exp(X %*% beta_24),
      hr_25 = exp(X %*% beta_25),
      
      lambda_24 = hr_24 * k24,                
      lambda_25 = hr_25 * k25,
      
      time_24 = rexp(n, lambda_24),             
      time_25 = rexp(n, lambda_25))
  
  dat <- dat %>% 
    mutate(
      hr_46 = exp(X %*% beta_46),
      hr_47 = exp(X %*% beta_47),
      
      lambda_46 = hr_46 * k46,                
      lambda_47 = hr_47 * k47,
      
      time_46 = rexp(n, lambda_46),             
      time_47 = rexp(n, lambda_47))
  
  dat <- dat %>% 
    mutate(
      hr_68 = exp(X %*% beta_68),
      hr_69 = exp(X %*% beta_69),
      
      lambda_68 = hr_68 * k68,                
      lambda_69 = hr_69 * k69,
      
      time_68 = rexp(n, lambda_68),             
      time_69 = rexp(n, lambda_69))  
  
  dat <- dat %>% 
    mutate(
      # Competing events: CR1 & Death_noCR
      start1 = rep(0, n),                           # All patients start from active disease set at time = zero
      stop1 = pmin(time_12, time_13),              
      
      CR1 = 1*(time_12 < time_13),                
      #stop1_CR1 = if_else(CR1 == 1, time_12, NA_real_),
      Death_noCR = 1-CR1,
      #stop1_Death_noCR = if_else(CR1 == 0, time_13, NA_real_),
      
      # Competing events: Relapse1 & NRM_CR
      start2 = if_else(CR1 == 1, time_12, NA_real_),
      stop2 = if_else(CR1 == 1, pmin(time_12 + time_24, time_12 + time_25), NA_real_),  
      
      Relapse1 = if_else(CR1 == 1, 1*(time_24 < time_25), NA_real_), 
      #stop2_Relapse1 = if_else(Relapse1 == 1, time_12 + time_24, NA_real_),
      NRM_CR = 1-Relapse1,
      #stop2_NRM_CR = if_else(Relapse1 == 0, time_12 + time_25, NA_real_),
      
      # Competing events: CR2 & RM
      start3 = if_else(CR1 == 1 & Relapse1 == 1, time_12 + time_24, NA_real_),
      stop3 = if_else(CR1 == 1 & Relapse1 == 1, pmin(time_12 + time_24 + time_46, 
                                                     time_12 + time_24 + time_47), NA_real_),  
      
      CR2 = if_else(CR1 == 1 & Relapse1 == 1, 1*(time_46 < time_47), NA_real_),
      #stop3_CR2 = if_else(CR2 == 1, time_12 + time_24 + time_46, NA_real_),
      RM = 1-CR2,
      #stop3_RM = if_else(CR2 == 0, time_12 + time_24 + time_47, NA_real_),
      
      # Competing events: Relapse2 & Death_CR2
      start4 = if_else(CR1 == 1 & Relapse1 == 1 & CR2 == 1, time_12 + time_24 + time_46, NA_real_),
      stop4 = if_else(CR1 == 1 & Relapse1 == 1 & CR2 == 1, pmin(time_12 + time_24 + time_46 + time_68, 
                                                                time_12 + time_24 + time_47 + time_69), NA_real_),  
      
      Relapse2 = if_else(CR1 == 1 & Relapse1 == 1 & CR2 == 1, 1*(time_68 < time_69), NA_real_),            
      #stop4_Relapse2 = if_else(Relapse2 == 1, time_12 + time_24 + time_46 + time_68, NA_real_),
      Death_CR2 = 1-Relapse2
      #stop4_Death_CR2 = if_else(Relapse2 == 0, time_12 + time_24 + time_46 + time_69, NA_real_),
    )
  
  #class(dat) <- "msdata"
  return(dat)
}


#-------------------------------------------------------------------------------

# (B) Data generation based on cause-specific hazards [Beyersmann et al., 2009;  
#     Beyersmann et al., 2012, Section 8.2 (pp. 172ff)]:


## generate_dat - R-function to simulate multi-state data (in wide format) of a
##                9-state model with q=8 transitions for AML based on 
##                cause-specific hazards [Beyersmann et al., 2009]
##
## Input: n           [numeric]: Number of subjects
##        p           [numeric]: Number of covariates
##        X.design  [character]: Character string indicating whether covariates 
##                               are drawn from a normal ('norm'; mu=0, sd=1) or 
##                               binomial ('bin'; p=0.5) distribution 
##        pars           [list]: List with variables 
##                               - beta_12,...,beta_69 [transition-specific regression parameters]
##                               - k_12,...,k_69 [transition-specific baseline hazards]
##       seed         [numeric]: Single value for random number generation
##
## Output: dat [data frame]: Simulated mstate data in wide format


generate_dat <- function(n, p, X.design = 'norm', pars, seed = 2024){
  
  #set.seed(seed)
  p.total <- p
  
  if(X.design == 'norm') X <- matrix(rnorm(n*p.total, 0, 1), ncol = p.total, nrow = n)  
  if(X.design == 'bin') X <- matrix(rbinom(n*p.total, 1, 0.5), ncol = p.total, nrow = n)
  
  
  # Transition-specific regression coefficients:
  beta_12 <- pars$beta_12
  beta_13 <- pars$beta_13   
  beta_24 <- pars$beta_24   
  beta_25 <- pars$beta_25
  beta_46 <- pars$beta_46
  beta_47 <- pars$beta_47
  beta_68 <- pars$beta_68
  beta_69 <- pars$beta_69
  
  # Transition-specific baseline hazards:
  k12 <- pars$k_12           
  k13 <- pars$k_13           
  k24 <- pars$k_24           
  k25 <- pars$k_25
  k46 <- pars$k_46
  k47 <- pars$k_47
  k68 <- pars$k_68
  k69 <- pars$k_69
  
  dat <- data.frame(X)
  
  dat <- dat %>% 
    mutate(	
      hr_12 = exp(X %*% beta_12),               # Individual HR 
      hr_13 = exp(X %*% beta_13),            
      lambda_12 = hr_12 * k12,                  # Individual hazard
      lambda_13 = hr_13 * k13,                 
      time_123 = rexp(n, lambda_12+lambda_13),  # Time-to-event drawn from an exp-distribution
      
      hr_24 = exp(X %*% beta_24),
      hr_25 = exp(X %*% beta_25),
      lambda_24 = hr_24 * k24,                
      lambda_25 = hr_25 * k25,
      time_245 = rexp(n, lambda_24+lambda_25),
      
      hr_46 = exp(X %*% beta_46),
      hr_47 = exp(X %*% beta_47),
      lambda_46 = hr_46 * k46,                
      lambda_47 = hr_47 * k47,
      time_467 = rexp(n, lambda_46+lambda_47),
      
      hr_68 = exp(X %*% beta_68),
      hr_69 = exp(X %*% beta_69),
      lambda_68 = hr_68 * k68,                
      lambda_69 = hr_69 * k69,
      time_689 = rexp(n, lambda_68+lambda_69)
    )         
  
  dat <- dat %>% 
    mutate(
      # Competing events: CR1 & Death_noCR
      start1 = rep(0, n),      # All patients start from active disease set at time = zero
      stop1 = time_123,      
      x1 = runif(n),
      CR1 = 1*(x1 <= lambda_12/(lambda_12+lambda_13)),                
      Death_noCR = 1-CR1,
      
      # Competing events: Relapse1 & NRM_CR
      start2 = if_else(CR1 == 1, time_123, NA_real_),
      stop2 = if_else(CR1 == 1, time_123 + time_245, NA_real_),  
      x2 = runif(n),
      Relapse1 = if_else(CR1 == 1, 1*(x2 <= lambda_24/(lambda_24+lambda_25)), NA_real_), 
      NRM_CR = 1-Relapse1,
      
      # Competing events: CR2 & RM
      start3 = if_else(CR1 == 1 & Relapse1 == 1, time_123 + time_245, NA_real_),
      stop3 = if_else(CR1 == 1 & Relapse1 == 1, time_123 + time_245 + time_467, NA_real_), 
      x3 = runif(n),
      CR2 = if_else(CR1 == 1 & Relapse1 == 1, 1*(x3 <= lambda_46/(lambda_46+lambda_47)), NA_real_),
      RM = 1-CR2,
      
      # Competing events: Relapse2 & Death_CR2
      start4 = if_else(CR1 == 1 & Relapse1 == 1 & CR2 == 1, time_123 + time_245 + time_467, NA_real_),
      stop4 = if_else(CR1 == 1 & Relapse1 == 1 & CR2 == 1, time_123 + time_245 + time_467 + time_689, NA_real_),  
      x4 = runif(n),
      Relapse2 = if_else(CR1 == 1 & Relapse1 == 1 & CR2 == 1, 1*(x4 <= lambda_68/(lambda_68+lambda_69)), NA_real_),            
      Death_CR2 = 1-Relapse2
    )
  
  return(dat)
}


## MSprep_long - Helper function to transform AML dataset for multi-state modeling 
##               in long format from dataset in wide format
##
## Input: dat        [data frame]: Mstate AML data in wide format
##        tmat           [matrix]: Transition matrix describing states and 
##                                 transitions in the multi-state model 
##                                 (obtained by transMat())
##        covs [character vector]: Vector with names of covariates
##
## Output: MSprep    [data frame]: Simulated mstate data in long format
##                                 (one line for each transition for which a 
##                                 subject is at risk)

MSprep_long <- function(dat, tmat, covs){
  
  tmp <- msprep(time = c(NA, 'stop1', 'stop1', 'stop2', 'stop2', 'stop3', 'stop3', 'stop4', 'stop4'), 
                status = c(NA, 'CR1', 'Death_noCR', 'Relapse1', 'NRM_CR', 'CR2', 'RM', 'Relapse2', 'Death_CR2'), 
                data = dat, trans = tmat, keep = covs)
  long.data <- expand.covs(tmp, covs, append = TRUE, longnames = FALSE)
  
  d <- subset(long.data, select = c(Tstart, Tstop, trans, status))
  X <- subset(long.data, select = names(long.data)[grep("\\.", names(long.data))])
  #X <- as.matrix(X)
  return(list(d = d, X = X))
}
