# Supplementary material for: Variable Selection via Fused Sparse‐Group Lasso Penalized Multi‐state Models Incorporating Molecular Data
Source: Biom J. 2025 Oct 27;67(6):e70087. doi: 10.1002/bimj.70087 (PMC12559784; doi:10.1002/bimj.70087)
Supplement: Supplementary file 1 — Supporting Information [file BIMJ-67-e70087-s001.zip › bimj2025-sup-code/README.txt]

Supplementary information / reproducible research files for the manuscript 
Title: "Variable selection via fused sparse-group lasso penalized multi-state models incorporating molecular data"

Authors: Miah, K., Goeman, J. J., Putter, H., Kopp-Schneider, A., Benner, A.
Code was written by Miah, K.
In case of questions or comments please contact: k.miah@dkfz-heidelberg.de

The code was written/evaluated in R with the following software versions:

R version 4.4.2 (2024-10-31 ucrt)
Platform: x86_64-w64-mingw32/x64
Running under: Windows 10 x64 (build 19045)

Matrix products: default


locale:
[1] LC_COLLATE=German_Germany.utf8  LC_CTYPE=German_Germany.utf8    LC_MONETARY=German_Germany.utf8 LC_NUMERIC=C                   
[5] LC_TIME=German_Germany.utf8    

time zone: Europe/Berlin
tzcode source: internal

attached base packages:
[1] parallel  stats     graphics  grDevices utils     datasets  methods   base     

other attached packages:
 [1] cowplot_1.1.3   lubridate_1.9.4 forcats_1.0.0   stringr_1.5.1   purrr_1.0.4     readr_2.1.5     tidyr_1.3.1     tibble_3.2.1   
 [9] tidyverse_2.0.0 reshape_0.8.9   ggplot2_3.5.1   mstate_0.3.3    survival_3.7-0  dplyr_1.1.4    

loaded via a namespace (and not attached):
 [1] Matrix_1.7-1      gtable_0.3.6      compiler_4.4.2    tidyselect_1.2.1  Rcpp_1.0.14       splines_4.4.2     scales_1.3.0     
 [8] lattice_0.22-6    R6_2.6.1          plyr_1.8.9        generics_0.1.3    munsell_0.5.1     pillar_1.9.0      tzdb_0.4.0       
[15] rlang_1.1.5       utf8_1.2.4        stringi_1.8.4     timechange_0.3.0  cli_3.6.4         withr_3.0.2       magrittr_2.0.3   
[22] grid_4.4.2        rstudioapi_0.17.1 hms_1.1.3         lifecycle_1.0.4   vctrs_0.6.5       glue_1.8.0        data.table_1.16.2
[29] fansi_1.0.6       colorspace_2.1-1  tools_4.4.2       pkgconfig_2.0.3               
       

      
Simulations (files "code_sim_XXX.R") and data application (file "code_application.R") were run in parallel 
on a Linux server with software versions:

R version 4.4.1 (2024-06-14)
Platform: x86_64-pc-linux-gnu
Running under: Ubuntu 22.04.5 LTS

Matrix products: default
BLAS:   /usr/lib/x86_64-linux-gnu/blas/libblas.so.3.10.0 
LAPACK: /usr/lib/x86_64-linux-gnu/lapack/liblapack.so.3.10.0

locale:
 [1] LC_CTYPE=C.UTF-8       LC_NUMERIC=C           LC_TIME=C.UTF-8        LC_COLLATE=C.UTF-8     LC_MONETARY=C.UTF-8   
 [6] LC_MESSAGES=C.UTF-8    LC_PAPER=C.UTF-8       LC_NAME=C              LC_ADDRESS=C           LC_TELEPHONE=C        
[11] LC_MEASUREMENT=C.UTF-8 LC_IDENTIFICATION=C   

time zone: Europe/Berlin
tzcode source: system (glibc)

attached base packages:
[1] stats     graphics  grDevices utils     datasets  methods   base     

loaded via a namespace (and not attached):
[1] compiler_4.4.1 tools_4.4.1  


This folder contains the following data and files that can be used to reproduce all analyses 
and figures of the manuscript. It contains 3 subfolders consisting of the following files:

./FSGLmstate/:
    Documented R package functions that implements fused sparse-group lasso penalized multi-state models:
    - ADMM_functions.R
    R functions to simulate multi-state data:
    - dataGeneration.R

./figures/:
   Contains all manuscript figures as PDF-files.
  
./application/:
    - code_application.R
    An R script that performs the application reported in the manuscript (Section 6). 
    Calculations were performed in parallel on a linux server. 
    This is the code that yields exactly the results (figures, and in-text information) 
    as reported in the manuscript when being applied to the original data.
    
    - results_application.R
    An R script that takes the RData files from intermediate results (restricted) and 
    creates the results and figures presented in the manuscript.
    
./simulation/:
    - code_sim_scenarioA.R
    An R script that performs the simulations reported in the manuscript (Section 5). 
    - code_sim_scenarioB_1_10.R
    An R script that performs the simulations reported in the Appendix (Section A.2.1). 
    - code_sim_scenarioC_1_10.R
    An R script that performs the simulations reported in the Appendix (Section A.2.2).  

    Simulations were performed in parallel on a linux server. 
    Results of the simulations are saved into the folder ./intermediate_results/ since 
    computation of the whole simulation takes several days.
    For faster computation, the number of replications or number of observations 
    within each simulation scenario could be reduced by changing the n_sim or n_obs 
    variable, respectively.
    
    ./intermediate_results/
    A folder containing the intermediate results of code_sim_XXX.R
    Due to their large size, corresponding RData files are available on Zenodo (https://doi.org/10.5281/zenodo.17241869).

    - intermediate_results_example.R
    An R script that combines the results into the following final R-data objects:
    - res_sim_n1000.Rdata
    - res_sim_scenarioB_n500.Rdata
    - res_sim_scenarioC_n500.Rdata
    
    - results_sim.R
    An R script that takes the RData files from the intermediate_results and creates the
    results and figures presented in the manuscript.
    
