# Supplementary material for: Variable Selection via Fused Sparse‐Group Lasso Penalized Multi‐state Models Incorporating Molecular Data
Source: Biom J. 2025 Oct 27;67(6):e70087. doi: 10.1002/bimj.70087 (PMC12559784; doi:10.1002/bimj.70087)
Supplement: Supplementary file 1 — Supporting Information [file BIMJ-67-e70087-s001.zip › bimj2025-sup-code/simulation/code_sim_scenarioC_1_10.R]

# ******************************************
# * Simulation: Multi-state model for AML  *
# ******************************************

library(dplyr)
library(mstate)
library(ggplot2)
library(reshape)
library(parallel)

# devtools::install_github("k-miah/FSGLmstate")
library(FSGLmstate)

# setwd("~/bimj2024-sup-code")
source("FSGLmstate/dataGeneration.R")

# setwd("~/bimj2024-sup-code/simulation/intermediate_results")

seed <- 41
set.seed(seed)

n.cores <- detectCores()


#-------------------------------------------------------------------------------
#####################
# Data generation:  #
#####################

# Parameter settings:

q <- 8 #transitions
p <- 10 #covariates

n_obs <- 500

# Transition-specific regression effects and baseline hazards

pars <- list(
  beta_12 = c(1.5, rep(0, p-1)),
  beta_13 = rep(0, p),
  beta_24 = c(1.2,  rep(0, p-1)),
  beta_25 = c(-0.8, rep(0, p-1)),
  beta_46 = rep(0, p),
  beta_47 = rep(0, p),
  beta_68 = c(1.2, rep(0, p-1)),
  beta_69 = c(-0.8, rep(0, p-1)),
  k_12 = 0.05, k_13 = 0.05, k_24 = 0.05, k_25 = 0.05, 
  k_46 = 0.05, k_47 = 0.05, k_68 = 0.05, k_69 = 0.05
)

#ensure enough events for last transition: k_69 = 0.2 or increase N

# Stacked regression parameter
beta <- c(1.5, 0, 1.2, -0.8, 0, 0, 1.2, -0.8, 
          rep(rep(0, q), p-1))

# Single simulated dataset: only binary covariates
MS <- generate_dat(n = n_obs, p = p, pars = pars, X.design = 'bin')

# Covariate names
covs <- paste0("X", 1:p)

# Transition matrix
tmat <- transMat(list(c(2,3), c(4,5), c(), c(6,7), c(), c(8,9), c(), c(), c()),
                 names = c("Active disease", "CR1", "Death (no CR)", 
                           "Relapse1", "NRM (CR)", "CR2", "RM", 
                           "Relapse2", "Death (CR2)"))

# Long format data
MSprep <- msprep(time=c(NA, 'stop1', 'stop1', 'stop2', 'stop2', 'stop3', 'stop3', 
                        'stop4', 'stop4'), 
                 status=c(NA, 'CR1', 'Death_noCR', 'Relapse1', 'NRM_CR', 'CR2', 'RM', 
                          'Relapse2', 'Death_CR2'), 
                 data=MS, trans=tmat, keep=covs)
n.events <- events(MSprep)

# Add transition-specific covariates
long.data <- expand.covs(MSprep, covs, append = TRUE, longnames = FALSE)


# Prepare data for applying regularization methods:
d <- subset(long.data, select = c(Tstart, Tstop, trans, status))
X <- subset(long.data, select = names(long.data)[grep("\\.", names(long.data))])
X <- as.matrix(X)


#-------------------------------------------------------------------------------
##############################
# Penalty structure matrix:  #
##############################

# LASSO penalty matrix:
K_lasso <- diag(p*q)


# FSGL penalty matrix:
s <- 2 # total number of similar covariate effects
D <- matrix(ncol = ncol(X), nrow = s, 0)
colnames(D) <- colnames(X)

# Fuse similar transitions 3 & 7 with equal effect of covariate X1:
D[1, which(colnames(D) %in% c("X1.3", "X1.7"))] <- c(-1, 1)
# Fuse similar transitions 4 & 8:
D[2, which(colnames(D) %in% c("X1.4", "X1.8"))] <- c(-1, 1)

#D[2, which(colnames(D) %in% c("X2.3", "X2.7"))] <- c(-1, 1)
#D[4, which(colnames(D) %in% c("X2.4", "X2.8"))] <- c(-1, 1)

K2 <- penalty_matrix_K(P = p, Q = q, fused = "specific", D = D, 
                       groups = rep(1:q, p))


#-------------------------------------------------------------------------------
#######################################
# Simulation settings and long data:  #
#######################################

n_sim <- 10

max_iter_lasso <- 500
max_iter_fsgl <- 500

# Generate wide format mstate data
MSdata_sim <- replicate(n_sim, generate_dat(n = n_obs, p = p, pars = pars, 
                                            X.design = 'bin'), simplify = FALSE)

# Generate long format mstate data
MSdata_long_sim <- lapply(MSdata_sim, MSprep_long, tmat = tmat, covs = covs)
#MSdata_events <- lapply(MSdata_long_sim, events)


#-------------------------------------------------------------------------------
##########################
# Unpenalized estimation #
##########################

res.unpenalized.mstate_sim <- mclapply(MSdata_long_sim,
                                       function(x) fit.admm.fsgl.mstate(X = x$X, d = x$d, K = K_lasso,
                                                                        nl = p*q, nf = 0, 
                                                                        ng = 0, groupsizes = NULL,
                                                                        lambda = 0, alpha = 1, gamma = 1,
                                                                        rho = 1, standardize = FALSE,
                                                                        step_size = 0.01, est_tol = 1e-6,
                                                                        eps_rel = 1e-2, eps_abs = 1e-4, 
                                                                        max_iter = max_iter_lasso),
                                       mc.cores = n.cores)


#-------------------------------------------------------------------------------
######################################
# LASSO with optimal lambda by GCV:  #
######################################

# Grid for tuning parameter lambda:

lambda_max <- 500
lambda_min <- 0.01
#lambdas <- exp(seq(log(lambda_max), log(lambda_min), length.out = 50))

lambda_high <- exp(seq(log(lambda_max), log(20), length.out = 11)) 
# More points for large values
lambda_low <- exp(seq(log(20), log(lambda_min), length.out = 10))  
# Fewer points for small values

lambda_grid <- unique(c(lambda_high, lambda_low))


# LASSOmstate:
cat('-------------------------- LASSO --------------------------- \n')
res.lasso.gcv_sim = list()
for(sim in 1:n_sim){
  cat(paste0('----- run ', sim), '\n')
  x = MSdata_long_sim[[sim]]
  res.lasso.gcv_sim[[sim]] = gcv.fit.admm.fsgl.mstate(lambda_grid, x$X, x$d, 
                                                      K = K_lasso,
                                                      nl = p*q, nf = 0, 
                                                      ng = 0, groupsizes = NULL,
                                                      alpha = 1, gamma = 1,
                                                      rho = 1, 
                                                      standardize = TRUE,
                                                      step_size = 0.01, 
                                                      est_tol = 1e-6,
                                                      eps_rel = 1e-2, 
                                                      eps_abs = 1e-4, 
                                                      max_iter = max_iter_lasso,
                                                      n.cores = n.cores)
  
}

save.image(file = paste0("res_sim_mstate_AML_P10_lasso_seed", seed, "_n", n_obs, 
                         ".Rdata"))


#-------------------------------------------------------------------------------
###################################################
# FSGL with optimal alpha, gamma, lambda by GCV:  #
###################################################

# FSGLmstate:
# cat('-------------------------- FSGL --------------------------- \n')
res.fsgl.gcv_sim = list()
for(sim in 1:n_sim){
  cat(paste0('----- run ', sim), '\n')
  x = MSdata_long_sim[[sim]]
  res.fsgl.gcv_sim[[sim]] = gcv.fit.admm.fsgl.mstate(lambda.grid = lambda_grid, 
                                                     x$X, x$d, K = K2,
                                                     nl = p*q, nf = s, 
                                                     ng = q, 
                                                     groupsizes = rep(p, q),
                                                     rho = 1, standardize = TRUE,
                                                     step_size = 0.01, 
                                                     est_tol = 1e-6,
                                                     eps_rel = 1e-2, 
                                                     eps_abs = 1e-4, 
                                                     max_iter = max_iter_fsgl,
                                                     n.cores = n.cores)
}


#-------------------------------------------------------------------------------
save.image(file = paste0("res_sim_mstate_AML_P10_seed", seed, "_n", n_obs, 
                         ".Rdata"))
