# Supplementary material for: Variable Selection via Fused Sparse‐Group Lasso Penalized Multi‐state Models Incorporating Molecular Data
Source: Biom J. 2025 Oct 27;67(6):e70087. doi: 10.1002/bimj.70087 (PMC12559784; doi:10.1002/bimj.70087)
Supplement: Supplementary file 1 — Supporting Information [file BIMJ-67-e70087-s001.zip › bimj2025-sup-code/simulation/intermediate_results/intermediate_results_example.R]

# *************************************
# * Simulation: Intermediate results  *
# *************************************

setwd("~/bimj2024-sup-code/simulation/intermediate_results")


#-------------------------------------------------------------------------------

# Scenario A:

load("res_sim_mstate_AML_seed140_n1000.Rdata")

unpenalized <- res.unpenalized.mstate_sim
l1 <- res.lasso.gcv_sim 
fsgl <- res.fsgl.gcv_sim

save(beta, n_obs, lambda_grid, n_sim, unpenalized, l1, fsgl, 
     file = "res_sim_n1000.Rdata")


#-------------------------------------------------------------------------------

# Scenario B:

load("res_sim_mstate_AML_seed137_n500.Rdata")

unpenalized <- res.unpenalized.mstate_sim
l1 <- res.lasso.gcv_sim 
fsgl <- res.fsgl.gcv_sim

save(beta, n_obs, lambda_grid, n_sim, unpenalized, l1, fsgl, 
     file = "res_sim_scenarioB_n500.Rdata")


#-------------------------------------------------------------------------------

# Scenario C:

load("res_sim_mstate_AML_seed41_n500.Rdata")

unpenalized <- res.unpenalized.mstate_sim
l1 <- res.lasso.gcv_sim 
fsgl <- res.fsgl.gcv_sim

save(beta, n_obs, lambda_grid, n_sim, unpenalized, l1, fsgl, 
     file = "res_sim_scenarioC_n500.Rdata")
