# Supplementary material for: Variable Selection via Fused Sparse‐Group Lasso Penalized Multi‐state Models Incorporating Molecular Data
Source: Biom J. 2025 Oct 27;67(6):e70087. doi: 10.1002/bimj.70087 (PMC12559784; doi:10.1002/bimj.70087)
Supplement: Supplementary file 1 — Supporting Information [file BIMJ-67-e70087-s001.zip › bimj2025-sup-code/simulation/results_sim.R]

# **************************************************
# * Simulation results: Multi-state model for AML  *
# **************************************************

library(dplyr)
library(mstate)
library(ggplot2)
library(reshape)

set.seed(2025)

# setwd("~/bimj2024-sup-code")

# ggplot2: global setting
theme_set(theme_bw(base_size = 14))

# Helper-function:
create_labels <- function(alpha, gamma){
  paste0("(", alpha, ",", gamma, ")")
}


#-------------------------------------------------------------------------------
########################
# Simulation results:  #
########################

# Load intermediate simulation results

scenarioA <- TRUE
scenarioB <- FALSE
scenarioC <- FALSE


if(scenarioA){
  load("simulation/intermediate_results/res_sim_n1000.Rdata")
  p <- 2 # covariates
} else if(scenarioB){
  load("simulation/intermediate_results/res_sim_scenarioB_n500.Rdata")
  p <- 10 # covariates
} else if(scenarioC){
  load("simulation/intermediate_results/res_sim_scenarioC_n500.Rdata")
  p <- 10 # covariates
}

q <- 8 # transitions


#-------------------------------------------------------------------------------
###################################
# Figure 2: Boxplots of mean GCV  #
###################################

alpha_gamma_lambda <- expand.grid(alpha = 1, gamma = 1, lambda = lambda_grid)


if(scenarioA){
  
  # (A) LASSOmstate:
  gcv.lasso_sim <- sapply(1:n_sim, function(i) {
    lapply(l1[[i]][[2]], function(x) x$gcv)
  })
  gcv.min_sim <- sapply(l1, function(x) x[[1]]$gcv)
  tmp <- cbind(alpha_gamma_lambda, gcv.lasso_sim)
  
  # Mean GCV for each (alpha,gamma)-combination for each lambda over simulations:
  mean_gcv_data <- rowMeans(matrix(as.numeric(gcv.lasso_sim), 
                                   nrow = nrow(alpha_gamma_lambda)))
  
  tmp <- cbind(alpha_gamma_lambda, mean_gcv_data)
  tmp$alpha_gamma <- factor(create_labels(tmp$alpha, tmp$gamma))
  data_gcv_lasso <- tmp
  
  # lambda.min over simulations:
  dat.min.gcv.lasso <- data_gcv_lasso[which.min(data_gcv_lasso$mean_gcv_data), ]
  lambda.min.lasso <- dat.min.gcv.lasso$lambda
  
  # Boxplot: (alpha,gamma) = (1,1)
  
  boxplot_gcv_lasso <- ggplot(data_gcv_lasso, aes(x = alpha_gamma, 
                                                  y = mean_gcv_data)) +
    geom_boxplot(fill = "skyblue") +  
    geom_point(alpha = 0.3) +
    labs(title = "LASSOmstate: Tuning parameter selection",
         x = expression(paste("(", alpha, ", ", gamma, 
                              ")-pair of tuning parameters")),
         y = "Generalized cross-validation (GCV) statistic") +
    theme(title = element_text(size = 22),
          axis.text.x = element_text(size = 16),
          axis.title.x = element_text(size = 22),
          axis.title.y = element_text(size = 22),
          axis.text.y = element_text(size = 16))
  
  ggsave(paste0("figures/Boxplot_GCV_LASSOmstate_nobs", n_obs, ".pdf"), 
         boxplot_gcv_lasso, width = 10, height = 8)
  
  
  # (B) FSGLmstate:
  
  alpha.grid <- seq(0, 1, by = 0.25)
  gamma.grid <- seq(0, 1, by = 0.25)
  alpha_gamma_lambda <- expand.grid(alpha = alpha.grid, gamma = gamma.grid,
                                    lambda = lambda_grid)
  alpha_gamma <- expand.grid(alpha = alpha.grid, gamma = gamma.grid)
  
  
  gcv.fsgl_sim <- sapply(1:n_sim, function(i) {
    lapply(fsgl[[i]][[2]], function(x) x$gcv)
  })
  tmp <- cbind(alpha_gamma_lambda, gcv.fsgl_sim)
  
  
  # Mean GCV for each (alpha,gamma)-combination for each lambda over simulations:
  mean_gcv_data <- rowMeans(matrix(as.numeric(gcv.fsgl_sim), 
                                   nrow = nrow(alpha_gamma_lambda)))
  
  data_gcv <- cbind(alpha_gamma_lambda, mean_gcv_data)
  data_gcv$alpha_gamma <- factor(create_labels(data_gcv$alpha, data_gcv$gamma))
  
  # Optimal tuning parameter combination over simulations:
  dat.min.gcv <- data_gcv[which.min(data_gcv$mean_gcv_data), ]
  lambda.min.fsgl <- dat.min.gcv$lambda
  
  
  # Boxplots: Mean GCV
  boxplots_gcv_fsgl_sim <- ggplot(data_gcv, aes(x = alpha_gamma, 
                                                y = mean_gcv_data)) +
    geom_boxplot(fill = "skyblue") +  
    #geom_point(alpha = 0.3) +
    labs(title = "FSGLmstate: Tuning parameter selection",
         x = expression(paste("(", alpha, ", ", gamma, 
                              ")-pair of tuning parameters")),
         y = "Mean generalized cross-validation (GCV)") +
    theme(title = element_text(size = 18),
          axis.text.x = element_text(angle = 45, hjust = 1, size = 16),
          axis.title.x = element_text(size = 22),
          axis.title.y = element_text(size = 22),
          axis.text.y = element_text(size = 16))
  
  
  # Save PDF:
    ggsave(paste0("figures/Figure2_Boxplots_GCV_FSGLmstate_nobs", n_obs, 
                  "_nsim", n_sim, ".pdf"), boxplots_gcv_fsgl_sim, 
           width = 13, height = 8)
} 


#-------------------------------------------------------------------------------
##########################
# Regression estimates:  #
##########################

# Unpenalized beta
theta.unpenalized <- sapply(unpenalized, function(x) x$theta[, 1])
mean.theta.unpenalized <- rowMeans(theta.unpenalized) 


if(scenarioA){
  
  # (A) LASSOmstate:
  theta.lasso <- sapply(l1, function(x) x[[1]]$theta[,1])
  mean.theta.lasso <- rowMeans(theta.lasso)
  
  # Optimal lambda:
  # lambda.min.lasso.sim <- sapply(l1, function(x) x[[1]]$lambda)
  
  # (B) FSGLmstate:
  
  # Optimal lambda:
  # lambda.min.fsgl.sim <- sapply(fsgl, function(x) x[[1]]$lambda)
  # alpha.min.fsgl.sim <- sapply(fsgl, function(x) x[[1]]$alpha)
  # gamma.min.fsgl.sim <- sapply(fsgl, function(x) x[[1]]$gamma)
  # comb <- cbind(lambda.min.fsgl.sim, alpha.min.fsgl.sim, gamma.min.fsgl.sim)
  # index <- which(comb[,2] == 1 & comb[,3] == 0.25 & comb[,1] == lambda.min.fsgl)
  
  theta.fsgl.gcv <- sapply(fsgl, function(x) x[[1]]$theta[,1])
  mean.theta.fsgl.gcv <- rowMeans(theta.fsgl.gcv)
  
} else{
  # (A) LASSOmstate:
  theta.lasso <- sapply(l1, function(x) x$theta[,1])
  mean.theta.lasso <- rowMeans(theta.lasso)
  
  # (B) FSGLmstate:
  theta.fsgl.gcv <- sapply(fsgl, function(x) x$theta[,1])
  mean.theta.fsgl.gcv <- rowMeans(theta.fsgl.gcv)
}


#-------------------------------------------------------------------------------
############################################################
# Figure 3: Boxplots of estimated regression coefficients  #
############################################################

theta.unpen.vec <- as.vector(theta.unpenalized)
theta.lasso.vec <- as.vector(theta.lasso)
theta.fsgl.vec <- as.vector(theta.fsgl.gcv)

colnamesX <- unlist(lapply(1:p, function(i) paste0("X", i, ".", 1:q)))

if(scenarioA){
  beta <- c(1.5, 0, 1.2, -0.8, 0, 0, 1.2, -0.8, rep(rep(0, q), p-1))
} else{
  beta <- as.vector(matrix(unlist(pars[1:q]), q, p, byrow = TRUE))
}


# Data frame for ggplot2:
data_unpen <- data.frame(Cov_names = rep(colnamesX, length(theta.unpen.vec)/(p*q)), 
                         Method = "Unpenalized", Value = theta.unpen.vec)
data_lasso <- data.frame(Cov_names = rep(colnamesX, length(theta.lasso.vec)/(p*q)), 
                         Method = "LASSOmstate", Value = theta.lasso.vec)
data_fsgl <- data.frame(Cov_names = rep(colnamesX, length(theta.fsgl.vec)/(p*q)), 
                        Method = "FSGLmstate", Value = theta.fsgl.vec)
data_combined <- bind_rows(data_unpen, data_lasso, data_fsgl)
data_melt <- data_combined

data_melt$Group <- sub("\\..*$", "", data_melt$Cov_names)


# Split data_melt by covariate
data_list <- split(data_melt, data_melt$Group)
# For each group, make Cov_names a factor only with levels for that group
data_list <- lapply(data_list, function(df) {
  df$Cov_names <- factor(df$Cov_names, levels = unique(df$Cov_names))
  df
})
# Recombine into one dataframe
data_melt_fixed <- do.call(rbind, data_list)


beta_data <- data.frame(Cov_names = colnamesX, beta = beta)
beta_melt <- reshape::melt(beta_data, id.vars = "Cov_names")

# Split beta_melt by covariate
beta_melt$Group <- sub("\\..*$", "", beta_melt$Cov_names)
beta_list <- split(beta_melt, beta_melt$Group)
beta_list <- lapply(beta_list, function(df) {
  df$Cov_names <- factor(df$Cov_names, levels = unique(df$Cov_names))
  df
})
beta_melt_fixed <- do.call(rbind, beta_list)

# Fix ordering
groups_ordered <- c(paste0("X", 1:9), "X10")
data_melt_fixed$Group <- factor(data_melt_fixed$Group, levels = groups_ordered)
beta_melt_fixed$Group <- factor(beta_melt_fixed$Group, levels = groups_ordered)


# Colours from https://github.com/G-Thomson/Manu
cols <- c("#CABEE9", "#7C7189", "#FAE093", "#D04E59", "#BC8E7D", "#2F3D70", "#A1B654")

# To get Monte-Carlo confidence intervals (95%)
crit <- qnorm((1 - 0.95) / 2, lower.tail = FALSE)


#-------------------------------------------------------------------------------

# Figure 3: Scenario A

if(scenarioA){
  
  boxplots2 <- data_melt |>
    ggplot(aes(x = Cov_names, y = Value, color = Method)) +
    geom_boxplot() +
    geom_point(data = beta_melt, aes(x = Cov_names, y = value, 
                                     shape = "True beta"), 
               color = "black", size = 3, stroke = 2) +
    theme(axis.text.x = element_text(color = c("darkslategrey", "darkslategrey", 
                                               "cornflowerblue", "goldenrod2", 
                                               "darkslategrey", "darkslategrey", 
                                               "cornflowerblue", "goldenrod2", 
                                               rep("darkslategrey", 8)), 
                                     size = 15),
          axis.title.x = element_text(size = 22),
          axis.title.y = element_text(size = 22),
          axis.text.y = element_text(size = 16),
          plot.subtitle = element_text(size = 20),
          legend.text = element_text(size = 20),
          legend.title = element_text(size = 21),
          legend.position = "top") +
    scale_y_continuous(limits = c(-1.6, 2)) +
    geom_hline(aes(yintercept = 0), linetype = "dashed", col = "darkgrey", 
               alpha = 1) +
    scale_color_manual(values = cols[c(4,6,7)]) +
    labs(x = "Transition-specific covariates", y = "Regression coefficient",
         col = "Method", fill = "Mean (MC-CI)", shape = NULL) +
    scale_shape_manual(values = c("True beta" = 4), 
                       labels = expression(beta[true])) +
    guides(shape = guide_legend(override.aes = list(color = "black")))
  
  
  # Save PDF
  ggsave(paste0("figures/Figure3_Boxplots_coef_P", p, "_nsim", n_sim, "_nobs", n_obs, 
                ".pdf"), boxplots2, width = 15, height = 8)
}


#-------------------------------------------------------------------------------

# Figure A2/A6 (Appendix): Scenario B or C

if(!scenarioA){
  
  boxplots3 <- data_melt_fixed |>
    ggplot(aes(x = Cov_names, y = Value, color = Method)) +
    geom_boxplot() +
    geom_point(data = beta_melt_fixed, aes(x = Cov_names, y = value, 
                                           shape = "True beta"), 
               color = "black", size = 3, stroke = 2, inherit.aes = FALSE) +
    facet_wrap(~ Group, scales = "free_x", ncol = 2) +
    theme_bw() +
    theme(
      axis.text.x = element_text(angle = 45, hjust = 1, size = 12),
      axis.title.x = element_text(size = 18),
      axis.title.y = element_text(size = 18),
      axis.text.y = element_text(size = 14),
      plot.subtitle = element_text(size = 18),
      legend.text = element_text(size = 16),
      legend.title = element_text(size = 17),
      legend.position = "top",
      strip.text = element_text(size = 16)  # Facet header labels
    ) +
    scale_y_continuous(limits = c(-2.5, 2.5)) +
    geom_hline(yintercept = 0, linetype = "dashed", col = "darkgrey", alpha = 1) +
    scale_color_manual(values = cols[c(4, 6, 7)]) +
    labs(
      x = "Transition-specific covariates",
      y = "Regression coefficient",
      col = "Method",
      fill = "Mean (MC-CI)",
      shape = NULL
    ) +
    scale_shape_manual(values = c("True beta" = 4),
                       labels = expression(beta[true])) +
    guides(shape = guide_legend(override.aes = list(color = "black")))
}


# Save PDF

if(scenarioB){
  ggsave(paste0("figures/Figure_A1_Boxplots_coef_P", p, "_nsim", n_sim, 
                "_nobs", n_obs, ".pdf"), boxplots3, width = 15, height = 25)
} else if(scenarioC){
  ggsave(paste0("figures/Figure_A4_Boxplots_coef_P", p, "_nsim", n_sim, 
                "_nobs", n_obs, ".pdf"), boxplots3, width = 15, height = 25)
}


#-------------------------------------------------------------------------------

# Sensitivity and specificity for covariate selection:

# compare to true beta
beta_bin <- as.numeric(beta != 0)

beta_lasso_bin <- apply(theta.lasso, 2, function(x) x != 0)
beta_fsgl_bin <- apply(theta.fsgl.gcv, 2, function(x) x != 0)

conf_matrix_lasso <- apply(beta_lasso_bin, 2, 
                           function(x) table(factor(beta_bin, levels = 0:1), 
                                             factor(x, levels = c(FALSE, TRUE))))
conf_matrix_fsgl <- apply(beta_fsgl_bin, 2, 
                          function(x) table(factor(beta_bin, levels = 0:1), 
                                            factor(x, levels = c(FALSE, TRUE))))

# Median counts of TP, TN, FP, FN:
median_table_lasso <- apply(conf_matrix_lasso, 1, median)
median_table_fsgl <- apply(conf_matrix_fsgl, 1, median)


# Extract median counts of TP, TN, FP, FN over all simulations:

# LASSOmstate
medianTN_lasso <- median_table_lasso[1]
medianFN_lasso <- median_table_lasso[2]
medianFP_lasso <- median_table_lasso[3]
medianTP_lasso <- median_table_lasso[4]

# FSGLmstate
medianTN_fsgl <- median_table_fsgl[1]
medianFN_fsgl <- median_table_fsgl[2]
medianFP_fsgl <- median_table_fsgl[3]
medianTP_fsgl <- median_table_fsgl[4]


# Contingency table:
tmp <- c(medianTP_lasso, medianFP_lasso, medianTN_lasso, medianFN_lasso)
tab <- table(tmp)


# Median true positive rate (TPR):
mTPR_lasso <- medianTP_lasso  / (medianTP_lasso  + medianFN_lasso)
mTPR_fsgl <- medianTP_fsgl / (medianTP_fsgl + medianFN_fsgl)

# Median false discovery rate (FDR):
mFDR_lasso <- medianFP_lasso / (medianTP_lasso + medianFP_lasso)
mFDR_fsgl <- medianFP_fsgl / (medianTP_fsgl + medianFP_fsgl)


TN_lasso <- conf_matrix_lasso[1, ]
FN_lasso <- conf_matrix_lasso[2, ]
FP_lasso <- conf_matrix_lasso[3, ]
TP_lasso <- conf_matrix_lasso[4, ]

TN_fsgl <- conf_matrix_fsgl[1, ]
FN_fsgl <- conf_matrix_fsgl[2, ]
FP_fsgl <- conf_matrix_fsgl[3, ]
TP_fsgl <- conf_matrix_fsgl[4, ]


#-------------------------------------------------------------------------------
###################
# Figure 4a: TPR  #
###################

# TPR per simulation run:
TPR_lasso <- TP_lasso / (TP_lasso + FN_lasso)
TPR_fsgl <- TP_fsgl / (TP_fsgl + FN_fsgl)


# Data frame for ggplot2:
data_lasso <- data.frame(Dataset = 1:length(TPR_lasso), 
                         Method = "LASSOmstate", TPR = TPR_lasso)
data_fsgl <- data.frame(Dataset = 1:length(TPR_fsgl), 
                        Method = "FSGLmstate", TPR = TPR_fsgl)
tpr_combined <- bind_rows(data_lasso, data_fsgl)
tpr_melt <- tpr_combined


#-------------------------------------------------------------------------------

# TPR plot:

plot_tpr <- tpr_melt |>
  ggplot(aes(x = Method, y = TPR, color = Method)) +
  geom_boxplot() +
  geom_jitter(position = position_jitterdodge(), alpha = 0.1) +
  #geom_point(alpha = 0.3) +
  theme_minimal() + 
  scale_y_continuous(limits = c(0, 1)) +
  scale_color_manual(values = cols[c(4,6)]) +
  labs(x = "Method", y = "True positive rate (TPR)") +
  theme(axis.title.x = element_text(size = 22),
        axis.title.y = element_text(size = 22),
        axis.text.x = element_text(size = 18),
        axis.text.y = element_text(size = 18),
        plot.subtitle = element_text(size = 14),
        legend.position = "none") + 
  coord_flip()

if(scenarioA){
  ggsave(paste0("figures/Figure4_TPR_nsim", n_sim, "_nobs", n_obs, ".pdf"), plot_tpr, 
         width = 10, height = 4)
} else if(scenarioB){
  ggsave(paste0("figures/Figure_A2_TPR_nsim", n_sim, "_nobs", n_obs, ".pdf"), plot_tpr, 
         width = 10, height = 4)
} else if(scenarioC){
  ggsave(paste0("figures/Figure_A5_TPR_nsim", n_sim, "_nobs", n_obs, ".pdf"), plot_tpr, 
         width = 10, height = 4)
}


#-------------------------------------------------------------------------------
###################
# Figure 4b: FDR  #
###################

# FDR per simulation run:
FDR_lasso <- FP_lasso / (TP_lasso + FP_lasso)
FDR_fsgl <- FP_fsgl / (TP_fsgl + FP_fsgl)

# Data frame for ggplot2:
data_lasso <- data.frame(Dataset = 1:length(FDR_lasso), 
                         Method = "LASSOmstate", FDR = FDR_lasso)
data_fsgl <- data.frame(Dataset = 1:length(TPR_fsgl), 
                        Method = "FSGLmstate", FDR = FDR_fsgl)
FDR_combined <- bind_rows(data_lasso, data_fsgl)
FDR_melt <- FDR_combined


#-------------------------------------------------------------------------------

# FDR plot:

plot_FDR <- FDR_melt |>
  ggplot(aes(x = Method, y = FDR, color = Method)) +
  geom_boxplot() +
  geom_jitter(position = position_jitterdodge(), alpha = 0.1) +
  #geom_point(alpha = 0.3) +
  theme_minimal() + 
  scale_y_continuous(limits = c(0, 1)) +
  scale_color_manual(values = cols[c(4,6)]) +
  labs(x = "Method", y = "False discovery rate (FDR)") +
  theme(axis.title.x = element_text(size = 22),
        axis.title.y = element_text(size = 22),
        axis.text.x = element_text(size = 18),
        axis.text.y = element_text(size = 18),
        plot.subtitle = element_text(size = 14),
        legend.position = "none") + 
  coord_flip()


# Save PDF

if(scenarioA){
  ggsave(paste0("figures/Figure4_FDR_nsim", n_sim, "_nobs", n_obs, ".pdf"), plot_FDR, 
         width = 10, height = 4)
} else if(scenarioB){
  ggsave(paste0("figures/Figure_A2_FDR_nsim", n_sim, "_nobs", n_obs, ".pdf"), plot_FDR, 
         width = 10, height = 4)
} else if(scenarioC){
  ggsave(paste0("figures/Figure_A5_FDR_nsim", n_sim, "_nobs", n_obs, ".pdf"), plot_FDR, 
         width = 10, height = 4)
}


#-------------------------------------------------------------------------------
#########################
# Figure 5a: Mean bias  #
#########################

bias.unpenalized <- theta.unpen.vec - beta
bias.lasso <- theta.lasso.vec - beta
bias.fsgl <- theta.fsgl.vec - beta
theta <- c(bias.unpenalized, bias.lasso, bias.fsgl)


# Bias based on non-zero covariates
ind <- which(beta!=0)
n.nzeros <- length(ind)

mean.bias.unpenalized <- colMeans(theta.unpenalized[ind, ] - beta[ind])
mean.bias.lasso <- colMeans(theta.lasso[ind, ] - beta[ind])
mean.bias.fsgl <- colMeans(theta.fsgl.gcv[ind, ] - beta[ind])
theta <- c(mean.bias.unpenalized, mean.bias.lasso, mean.bias.fsgl)


# Data frame for ggplot2:
mean.bias_unpen <- data.frame(Dataset = 1:length(mean.bias.unpenalized), 
                              Method = "Unpenalized", 
                              mbias = mean.bias.unpenalized)
mean.bias_lasso <- data.frame(Dataset = 1:length(mean.bias.lasso), 
                         Method = "LASSOmstate", mbias = mean.bias.lasso)
mean.bias_fsgl <- data.frame(Dataset = 1:length(mean.bias.fsgl), 
                        Method = "FSGLmstate", mbias = mean.bias.fsgl)
mbias_combined <- bind_rows(mean.bias_unpen, mean.bias_lasso, mean.bias_fsgl)
mbias_melt <- mbias_combined

#-------------------------------------------------------------------------------

# Mean bias plot:

plot_mbias <- mbias_melt |>
  ggplot(aes(x = Method, y = mbias)) +
  geom_jitter(aes(col = Method), size = 2, width = 0.25, shape = 16, 
              alpha = 0.3) +
  theme_minimal() +
  scale_y_continuous(limits = c(-0.5, 0.5)) +
  geom_hline(aes(yintercept = 0), linetype = "dashed", col = "darkgrey", 
             alpha = 1) +
  # Estimated mean + Monte-Carlo CI
  stat_summary(
    #aes(color = Method),
    fun = function(x) mean(x),
    fun.min = function(x) mean(x) - crit * (sd(x) / sqrt(length(x))),
    fun.max = function(x) mean(x) + crit * (sd(x) / sqrt(length(x))),
    geom = "errorbar",
    linewidth = 1,                              
    position = position_dodge(width = 0.6),
    width = 0
  ) +
  stat_summary(
    #aes(color = Method),
    fun = mean,
    geom = "point",                              
    shape = 4,                                    
    size = 3, stroke = 1.5,                                    
    position = position_dodge(width = 0.6)
  ) +
  scale_color_manual(values = cols[c(4,6,7)]) +
  labs(x = "Method", y = "Mean bias (MC-CI)") +
  theme(axis.title.x = element_text(size = 22),
        axis.title.y = element_text(size = 22),
        axis.text.x = element_text(size = 18),
        axis.text.y = element_text(size = 18),
        plot.subtitle = element_text(size = 14),
        legend.position = "none") + 
  coord_flip()


# Save PDF

if(scenarioA){
  ggsave(paste0("figures/Figure5_mean-bias_nsim", n_sim, "_nobs", n_obs, ".pdf"), 
         plot_mbias, width = 10, height = 4)
} else if(scenarioB){
  ggsave(paste0("figures/Figure_A3_mean-bias_nsim", n_sim, "_nobs", n_obs, ".pdf"), 
         plot_mbias, width = 10, height = 4)
} else if(scenarioC){
  ggsave(paste0("figures/Figure_A6_mean-bias_nsim", n_sim, "_nobs", n_obs, ".pdf"), 
         plot_mbias, width = 10, height = 4)
}


#-------------------------------------------------------------------------------
########################
# Figure 5b: Mean MSE  #
########################

# MSE based on non-zero covariates
ind <- which(beta!=0)
n.nzeros <- length(ind)

mse.unpenalized <- (1/n.nzeros) * colSums((theta.unpenalized[ind, ] - beta[ind])^2)
mse.lasso <- (1/n.nzeros) * colSums((theta.lasso[ind, ] - beta[ind])^2)
mse.fsgl <- (1/n.nzeros) * colSums((theta.fsgl.gcv[ind, ] - beta[ind])^2)


# Data frame for ggplot2:
mse_unpen <- data.frame(Dataset = 1:length(mse.unpenalized), 
                        Method = "Unpenalized", mse = mse.unpenalized)
mse_lasso <- data.frame(Dataset = 1:length(mse.lasso), 
                        Method = "LASSOmstate", mse = mse.lasso)
mse_fsgl <- data.frame(Dataset = 1:length(mse.fsgl), 
                       Method = "FSGLmstate", mse = mse.fsgl)
mse_combined <- bind_rows(mse_unpen, mse_lasso, mse_fsgl)
mse_melt <- mse_combined


#-------------------------------------------------------------------------------

# MSE plot:

plot_mse <- mse_melt |>
  ggplot(aes(x = Method, y = mse)) +
  geom_jitter(
    aes(col = Method),
    size = 2,
    width = 0.25,
    shape = 16,
    alpha = 0.3
  ) +
  theme_minimal() + 
  scale_y_continuous(limits = c(0, 1)) +
  # Estimated mean + Monte-Carlo CI
  stat_summary(
    #aes(color = Method),
    fun = function(x) mean(x),
    fun.min = function(x) mean(x) - crit * (sd(x) / sqrt(length(x))),
    fun.max = function(x) mean(x) + crit * (sd(x) / sqrt(length(x))),
    geom = "errorbar",
    linewidth = 1,                              
    position = position_dodge(width = 0.6),
    width = 0
  ) +
  stat_summary(
    fun = mean,
    geom = "point",                              
    shape = 4,                                    
    size = 3, stroke = 1.5,                                    
    position = position_dodge(width = 0.6)
  ) +
  scale_color_manual(values = cols[c(4,6,7)]) +
  labs(x = "Method", y = "Mean squared error (MSE)") +
  theme(axis.title.x = element_text(size = 22),
        axis.title.y = element_text(size = 22),
        axis.text.x = element_text(size = 18),
        axis.text.y = element_text(size = 18),
        plot.subtitle = element_text(size = 14),
        legend.position = "none") + 
coord_flip()


# Save PDF

if(scenarioA){
  ggsave(paste0("figures/Figure5_MSE_nsim", n_sim, "_nobs", n_obs, ".pdf"), plot_mse, 
         width = 10, height = 4)
} else if(scenarioB){
  ggsave(paste0("figures/Figure_A3_MSE_nsim", n_sim, "_nobs", n_obs, ".pdf"), plot_mse, 
         width = 10, height = 4)
} else if(scenarioC){
  ggsave(paste0("figures/Figure_A6_MSE_nsim", n_sim, "_nobs", n_obs, ".pdf"), plot_mse, 
         width = 10, height = 4)
}
